# Supplementary material for: Genome-wide identification and expression analysis of GRAS family transcription factors in tea plant (Camellia sinensis)
Source: Sci Rep. 2018 Mar 2;8:3949. doi: 10.1038/s41598-018-22275-z (PMC5834537; doi:10.1038/s41598-018-22275-z)
Supplement: Supplementary file 2 — Supplementary Tables [file 41598_2018_22275_MOESM2_ESM.xls]

## Sheet: Table S1
Table S1. List of the GRAS protein sequences in tea plant
GRAS name (C. sinensis)	Unigene ID	GRAS gene	GRAS protein sequence
CsGRAS1	Tea_T1_Unigene_BMK.25101	ATGGATTCGCGCCAGATTTTTGGATACGGAGTGACTGGTGCAGAATTATCCTACTCTTCTCATCCCACAGTTCCATCAATACCTGCTAGGCTGCTCGAGTCCTTGAAATTTGGTTTACATAACTCGCCTAACTCTCCTTTCTCCACTTACTTTGACTTTGAGACCCTTACCACATTGAGTGACAGTCAGGAGCAGCACAGCTCCACAGAGAATCTTTCAGGGGCCAGCCCTTCCTATAACTCATCATTTGAAACTAGCAGTTACTTACAACAGGTAAGCCCTCCTCTGGACTGCCGTCAAGACAGTCTACTGTCTTGTTTTGGCGGAACTTCAATTTTACAGGATGCAAATAGTGGCCAAAACATAAAATACACACTGCAAGAATTAGAGACTGCTCTT…	MDSRQIFGYGVTGAELSYSSHPTVPSIPARLLESLKFGLHNSPNSPFSTYFDFETLTTLSDSQEQHSSTENLSGASPSYNSSFETSSYLQQVSPPLDCRQDSLLSCFGGTSILQDANSGQNIKYTLQELETALMGPDDEEEVTTPNPSLGDNKRPQTSGQSSMAWNQESQGSHMIQSQPSHTSRYGKPGDGFHTEKRHKVMEEAPLQNIPSGNLKQLLIACAKALSENKKDDFENLIEKARSAVSISGEPIQRLGAYMVEGLVARKEASGTNICRTLRCKEPEGNELLSYMQILYEICPYLKFGYMAANGAIAEACRNEDRIHIIDFQIAQGTQWLTLLQALAARPSGPPHVRITGIDDPVSKYARGDSLEAVRKRLAAISEKFNIPVEFHAVPVFGPD…
CsGRAS2	CSA004246.1	ATGGGTCAAGAGAAGGGATCATCATCAGTGAGTTCGTCACCTCTTCAGTATTTCTCCCTGATGACACTTTCACCTGGTATAGGTTCACCATTTCCGTGGCACAGGGAAATGAAATCTGAGGAAAGAGGTTTGACCCTGATCCAGCTTCTCGTCGCTTGTGCTAACCAAGTCGCGGCTGGCAGTGTTGAGAACGCCAATATTGGTCTTGAGTATATTTCCCATCTCGCCTCTCCTGATGGTGATACAATGCAGAGAATCGCTGCTTACTTCACTGAAGCACTTGCCGATCGCATGCTTAAAGGTTGGCCTGGATTGCACAAGGCCCTCAACTCTACCAAAATATCATCCATCTCTGAAGAAATTCTTGTTCAGAGATTGTTCTTTGAGCTCTTCCCCTTC…	MGQEKGSSSVSSSPLQYFSLMTLSPGIGSPFPWHREMKSEERGLTLIQLLVACANQVAAGSVENANIGLEYISHLASPDGDTMQRIAAYFTEALADRMLKGWPGLHKALNSTKISSISEEILVQRLFFELFPFLRLSYVITNQAIIEAMDGEKVVHIIDLNCFEPAQWINLLQLLKARPEGPPHLRITGIHEHKEVLELMAHCLNEEAEKLDIPFQFHPIVSKLENLDFECLRVKTGEALAISSVLQLHSLLAFDDDMLRRNSPSASKNLNSAVHLQRVLQTNPLTLGDFLEKDVVNFYSPSPDSASSSSPLCFGSSGKMGTFLNALRGLSPKLMVVTEQESNHNAHSLMDRVTEALNFYGALFDCLELTISRTSVERQKVEKMLFGEEIKNIVACEGI…
CsGRAS3	Tea_T1_Unigene_BMK.63278	ATGGATACTTTGTTTAGACTAGTCAGTCTTCAATCTGATCAGTCCTTCAACTCCAGCAGAACGTCAAGCAGTTCTAGATCTTCTAGACAACAAAACCACCATCACCAAGAAGAAGAAGAATGCTTCAACAATTTCATGGATGAAGATGGCTTCTCTTCTTCTTCTTCTAAGCACTACTACCCTTACCACCACCACCAACAACTCTCCACCACCACCACCACAACCACTCCACCACCACCACACCACCACCCCTTCGAATCAGCCGATTTCTCTTTCTCCCCCGCCCGAGACCTAAACCTCGAATTTGCTTCTTCCATCTCCGGCACCAACAAATGGGCATCCGATATTCTTCTTGAAACTGCAAGAGCTATTGCTAATAAGAACAGTGTTCGAGTCCAA…	MDTLFRLVSLQSDQSFNSSRTSSSSRSSRQQNHHHQEEEECFNNFMDEDGFSSSSSKHYYPYHHHQQLSTTTTTTTPPPPHHHPFESADFSFSPARDLNLEFASSISGTNKWASDILLETARAIANKNSVRVQQLMWMLNELGSPYGDTDQKLAYYFLQALFSRMTDSGEKCHRTLISASEKTCSFDSTRKTVLKFQEVSPWTTFGHVACNAAIMDAFEGETKLHIIDISNTYCTQWPTLLEALATRNDETPHLRLTTVLSGGGSAAVQKVMKEIGTRMEKFARLMGVPFKFNVVHHSGDLSELSLGQLNIKDDEALAVNCIGALRSVNRRDVLISLFRSLQPRIMTVVEEEADLDVGVDGLDFVNGFQQCLRWFRVYLESLEDSFPKTSNEKLILERV…
CsGRAS4	CSA028551.1	ATGGATCCTCGGCTTCATGGATTTTCGGGTTCCATGAATGGAATCCCATTGGGAAATCAATCTGTTGCTTTTTCATCGGATCAAATCCAAGTTGGTGAATCCAGATTTCGTAGGAACACCTTTGTAAATCACAAATTTGGAGGAATCCCAGTCCAACCAAACGATCCCTCATCATCGAGTAATGTAATTCCGAGTTCCACTGTGACTTTGGAGGAGGATCCCGTTGAGGACTGTGATTTCTCCGATGCGGTTTTGACATATATTAGTCAGATTCTCATGGAAGAAGATATGGAAGACAAAAGTTGTATGCTTCAAGAATCTTTGGATCTTCAAGCTGCTGAGAAGCCATTCTATGATGTCCTTGGCAAGAAGTACCCACCTTCCCCTGAACAAAACCCA…	MDPRLHGFSGSMNGIPLGNQSVAFSSDQIQVGESRFRRNTFVNHKFGGIPVQPNDPSSSSNVIPSSTVTLEEDPVEDCDFSDAVLTYISQILMEEDMEDKSCMLQESLDLQAAEKPFYDVLGKKYPPSPEQNPIYVDQNSESPDDCLSRNHSNCLSSSSNSSDYLVYPSWINNQADYSTSQIRSPPVYDNNPSHSSVTSSNSVNKNIDGFMDSPISPLQVTDLYSGNQSIWQFRKGVEEARKFLPTSNGMFINFGVNGLSPQEPKGETSEVVKVEEKKEKEYLPNESRGRKNPHREKVDLEEEVERSTKQPAVYPESTLRSEMFDTVLLCSMGKGEAALIAYRKALKDGTSKKTQQNGQLKGPPSRKGRGKKQNRKKEVVDLRTLLIHCAQAVAADDRR…
CsGRAS5	CSA011056.1	ATGTCGTTAGTTAGATCACAAGATCAATTTGCCAGATCATATGGAAATCCTAAACTCTATGCTTTAAATGAAAGCAGCGACGACTCTAGTATTTCCACTCCAATATTCAACTCTGACAAGCATAAGATCATGTACGAAACCGAATCTTACAGCAGCGAGAGTTATGACCCGAAGTACTTCCTCGACTCCCCAACAGAAGAATTTATGCATTCATCTAACTCTGCTGACTCAGTGAATCGATTCCACCCACAAGGTGTCTCTTCTTACAATCATCGGATGGCTGGTTCGAGGCCAGTCATGACTGCACAAAACCCATTTAACTCTTTTGTGGGTATAAGGCATCAGGATGGGTATCGACCCAATTTCGAGTCAGAATACTTGGAAGGTAAAAGTCCCAAT…	MSLVRSQDQFARSYGNPKLYALNESSDDSSISTPIFNSDKHKIMYETESYSSESYDPKYFLDSPTEEFMHSSNSADSVNRFHPQGVSSYNHRMAGSRPVMTAQNPFNSFVGIRHQDGYRPNFESEYLEGKSPNAIDYDEDKMRLKLQELERALLDDNNNVEDDDDDAFGTDQSMEIDSEWANPICNTLLHDSPKESSSSDSNLTTISSNKEISLTSSPATPKQLLFNCAAMISEGNVAEASTLINDLRQRVSIQGDPSQRIAAYMVEALAARVATSGKGLYKALKCKEPPSNDRLSSMQVLFEVCPCFRFGFMAANGAIIEAFKDEKKIHIVDFDINQGSQYITLIQTLAKLPGKLPRLRLTGVDDPESVQRAVGGLNLIGQRLKELAKTLDVPFEFQA…
CsGRAS6	CSA016995.1	ATGCTTCAAAGTCTAGTACCCCAAACCCCCCTCAACCCCAATCCCAGCCCCAATTCCACCAACTCCGCCATGCGAACCAAGCGCAGCCTCGACCTCGCCGCTGCCGGTGGCGAGTCCTCCTGTGAACAGGACGAGGATTCTTCAAGGAAGCGCCGGAATTACTCCGTCGACGAAGCCACAATTTCCGGCGAGAAGACCACCGGAGAACACGAGGAACGAGGCGAAGAAGCGGTGGTGATCGAAGGAGAGTCGTCAGGGTTGCGACTGTTGGGGCTGTTGCTACAGTGCGCCGAGTGCGTCGCCATGGACAACCTGGACGACGCGAGCGACCTCTTGCCGGAAATCTCGGAGCTCTCGTCGCCGTTCGGTTCTTCACCTGAGCGAGTGGCGGCGTACTTC…	MLQSLVPQTPLNPNPSPNSTNSAMRTKRSLDLAAAGGESSCEQDEDSSRKRRNYSVDEATISGEKTTGEHEERGEEAVVIEGESSGLRLLGLLLQCAECVAMDNLDDASDLLPEISELSSPFGSSPERVAAYFAEALQARIISSCLGTYSPLTIKALTLARSQKICNALQSYNSISPLIKFSHFTANQAIFQALDGEDRVHVIDLDIMQGLQWPGLFHILASRSRKIRSMRITGVGSSIELLEATGRRLADFASSLGLPFEFQPLEGKVGNITDLSQLGVRSGETTVVHWMHHCLYDITGSDLGTLRLLTLLRPKLITMVEQDLSHGGNFLGRFVEALHYYSALFDALAGMDDDGGGGSGGGGAAVHGGERHLVEQQLFGCEIRNIVAVGGPKRTGEVK…
CsGRAS7	CSA002155.1	ATGTCCATGGAAGCACTCATCCAAAGATTTACTGGTTCATTTCTGGACCGAAATCATCATACCTACCCGGATCTTCCTTTCAATTTGGTTGATGGGGACGCAATTCATGCGTCCCCTTCCCCGCCGACATCGGTTGTCAGCTCGGAAGGCGATGCAGGCGAGGAAGGCGATTTCTCGGATGCAACGCTTAAGCTGATCAGCCAGATGCTCATGGAAGATGGGTTGGAGAACAAACCTTGTATGTACCAAGACTGCTTGGCTCTCCAAGCTACCGAGAAATCGTTCTACGACGTTCTCGGCAAACAGTACCCGCCTCATCTGAGCTCAGATGATAATTCTCCGAGGACATGCTCTAGTGACAGTAGCAACAGCTCTGTTTCGGTCAACGATTTCATCGAT…	MSMEALIQRFTGSFLDRNHHTYPDLPFNLVDGDAIHASPSPPTSVVSSEGDAGEEGDFSDATLKLISQMLMEDGLENKPCMYQDCLALQATEKSFYDVLGKQYPPHLSSDDNSPRTCSSDSSNSSVSVNDFIDQSSWIREKFEPSYYDEYTFESIMQSISSPNGSGDRSVDSLPFQISSEAKFGELVPTTDYVHYRSESTWKVLEGAEQNQGDHPPHGSREKKTHNREDADYTDGAGRSNKQLASFAEEADDQLYDKVLLCPRLNPHLHQDEPLHFLCTEHDDDDASSIVAGRKSPQNGVAAKGANGGGRGRGKKQGNKKEVIDLRTLLSQCAQAVANADIRNANELLNRIRQHASPTGDGTERLAYYFANALEARLAGTGTSLYAAFKTKRISVADIL…
CsGRAS8	Tea_T1_Unigene_BMK.75628	ATGAAAGTTCCGTTTATCTCAGCCCAAAGCCACCAATCTTCTAACAATAAACAACAAAACAGTAGTGCTCGGAACACAAGCTTTAACAGCTCAACGGCCGACACCAACAACTTGTGTTACGAGCCTAAGTCGGTGCTAGACCTCCGCCGGAGCCAGAGCCCCATTAGCTCAGTCGCCGTGGCCGATAAGAAAGTCCCCAAGTCCGGTTTTTCGGATGCTTTGTTACAGTCGGAGGACGGTTCTGTTCAGTGGGAAGACGACCAAATACTGAACAACTTTGAGGAGTGGGACTCGTTGATGAGAGAATTGGGATTGCACGACGACTCTTGTGCCCCTGCTTTGAAATCAATCGTTCCTCAATTCGATCATTCCGAGACTCAATTCCCAGTCCTCCTCCCT…	MKVPFISAQSHQSSNNKQQNSSARNTSFNSSTADTNNLCYEPKSVLDLRRSQSPISSVAVADKKVPKSGFSDALLQSEDGSVQWEDDQILNNFEEWDSLMRELGLHDDSCAPALKSIVPQFDHSETQFPVLLPDFPLSHSFDSTHTHFGLSEVSSNQNLNQNFNSFDLCSDFHHMNHWNNDGFNFVDELIRAADCFESNELQLAHVILARLNQKLQSPAGKPLQRVAFYFKEALQTMLTGSTSPTRPSDSSEVVQAIKAHKNFSNVSPIVMFSNFTANQAILEAVDGSMFIHVVDFDMGFGGQWASFMKEVADRAESRKSNTPILRITAVVPEEYGVESRLIRDNLNQFAQELEIGFEIEFVLIRTFEFLSFKAIKFMEGEKTAVLLSPTIFHRLGTGF…
CsGRAS9	Tea_T1_Unigene_BMK.80545	ATGGATCCACGTTTCACTGAATTTTCCGATTCTACCGACTCTTTCAATTTCGACGATGATTCCTTCTTACAGCCTGAAAATCTTGCAAACATGTTCAAACTTAAAGATGACCTTCCTTTGCTAGATTTCGATTCCGTTGACCCTTCTTTCCTTCCCCCCGATTCTCCCGACCCCGGTTTCTTTGCGCAGACATCGAGTAGAAACTCAGAAGTGGACTCTCAAGATGATAGTGACTTTTCTGGTAATGTTCTTAATTACATAAATTCCATAATCATGGAGGAGAACATAGAGCAGAAACCCAGTATGTTTCATGATCCTTTGGCCCTACAAGAAACTGAGAAATCGTTATATGACGTTCTTGGCGAAAAGTACCCTGCCTCCCCCAATCAACCACCCCCT…	MDPRFTEFSDSTDSFNFDDDSFLQPENLANMFKLKDDLPLLDFDSVDPSFLPPDSPDPGFFAQTSSRNSEVDSQDDSDFSGNVLNYINSIIMEENIEQKPSMFHDPLALQETEKSLYDVLGEKYPASPNQPPPLYFNPNVESPDFLFGGSSEQSTGTNTNGTNSIDSQWIVDPGEQKQSVLSYPSGYPFETTLKPTSQLSFDSTRGFSDDSKGLMDSSMSSHLVSNMFSNSESILQFKRGMEEASKFLPKNNQLIIDLDSYKLPPESEERASEVVVKVEEGRDSLPNGSRGRKNHHREDIDLEEERSSKQSAVYMDESELSEMFDRVLLFTGMKVDPVCHNGCNGEEEVQQTEATKTSQQNGQPHGSSGAKTRAKKQGNKNEAVDLRTLLINCAQSVAI…
CsGRAS10	CSA019700.1	ATGCAAACATCGCAGGAACATCAAAGTTCTAGCGGTTTTCATGGGTTTTACCACCAGACTATGCAGCAAGTCGAACCATACTGCTTCCCTTCTTTCCAAATTTTGCACAACAATTTGTGTTCTGATAATGACAAGCAAGCAACCCAAGTTTCCTTCCAATCTTGCAATGAACCACACTTTACTCTGGAATCTTCTCCAGCATCTGGTTATGTAGTTTATGATTCCCCTTCTGCTATGAGCTTCTCACCTAACTGGACTCCCATTTCGCCACTTGGTTCTCAGTCATACCTGTCGGACCCACATCATTCATCTGACAATGCTTATGGATCTCCGTTTAGCGGGTCTTCCATTGTTGATGATGGTAATGAATTGAGGCAAATGCTGAGCGTTTTGGAGACA…	MQTSQEHQSSSGFHGFYHQTMQQVEPYCFPSFQILHNNLCSDNDKQATQVSFQSCNEPHFTLESSPASGYVVYDSPSAMSFSPNWTPISPLGSQSYLSDPHHSSDNAYGSPFSGSSIVDDGNELRQMLSVLETQLLGPESDIDDSCSCSFNGAAHEAYSSTNSNQMMEMIPSLDLKQVLNACAAAVSDEDLSTATRLMDVLEPMVSVSGEPIQRLGAYMLEGLRARLLSSGSLIYKSLKCKEPTSKELMSYMHILYQICPYYKFAYNSANVSIWDAMENERVIHIIDFQIAQGSQWVSLMEVLAKRPGGPPYIRITGVDDSQSAHARGAGLELVGQRLSKFAASCGVPFEFHGAAMSGCEVELENLGVRYGEALAVNFPYMLHHMPDESVSTRNHRDRL…
CsGRAS11	CSA025609.1	ATGAAGCGCGAGCATCACCAGCACTACCCCCCTCCGCCGCATCAGGACACCTTTTGCGGGGGCGGCGATGATGGCGTTGGGAGCTCCTCTGGCGGCGGCGGAAGTGGAAAACCCAAGACATGGGAAGAAGATGCCGGAGTGGATGAGCTCCTGGCCGTGTTGGGTTACAAGGTGAAGGCCTCTGACATGGCTGATGTTGCTCAGAAGCTGGAACAGCTCGAAGAAGTGATGGGTCATGCTCAGGAAGATGGGTTGTCTCACCTCGCTTTCGATACAGTTCACTACAACCCATCAGATCTATCTTCTTGGCTCGAATCCATGATCACCGAGCTCAACCCTCTTCCTGAATTTCCACCCCCGGTCGACGATCCATTCCTCGCCGCCATAGAATCTTCCTCC…	MKREHHQHYPPPPHQDTFCGGGDDGVGSSSGGGGSGKPKTWEEDAGVDELLAVLGYKVKASDMADVAQKLEQLEEVMGHAQEDGLSHLAFDTVHYNPSDLSSWLESMITELNPLPEFPPPVDDPFLAAIESSSTVTSVDTQNQYNQQNPYGRIFQDSSSDYDLKAIPGKAVYSQIQPPNKRFKPSSPSSSSSVTSSMPLGMWAESIEPTRPMVLVDSQENGIRLVHTLMACAEAVQQDNVKLAEALVKQIGFLAVSQAGTMRKVATYFAEALARRIYRLYPQNPQDSAFSDHLQIHFYETCPYLKFAHFTANQAILEAFATKKRVHVIDFSMKQGMQWPALMQALALRPGGPPTFRLTGIGPPSHDNTDHLQEVGWKLAQLAETIHVEFEFRGFVANSL…
CsGRAS12	CSA023758.1	ATGAAGAGAAATCGAGATCGAGATCGAGATCGAGATCGAGATCGAGAGCGAGACAAGGGAGAGAGTTCATCAATGGGGGCGGAGAAGGGGAAGATGTGGCAAGACCACCCCGATGATGGGATTTGTGGAGGAGGAGGAGGCGGAATGGATGAGCTGCTGGAGGTGTTGGGATACAAGGTGAAATCATCGGACATGGCTGACGTGGCGCAGAAGCTTGAGCAGCTGGAGATGGTCATGGGTACTGCTCCTGATGATGGGATTTCTCACCTTTTGTGTGATACTGTTCACTACAACCCCTCTGATCTATCTGGGTGGGTACAGAGCATGCTCTCTGAGCTCAACAACGCTTCACCACTCGCTGCTGCTTTTGATGTCGGTCACAACCACTCGGTCGTTGTT…	MKRNRDRDRDRDRDRERDKGESSSMGAEKGKMWQDHPDDGICGGGGGGMDELLEVLGYKVKSSDMADVAQKLEQLEMVMGTAPDDGISHLLCDTVHYNPSDLSGWVQSMLSELNNASPLAAAFDVGHNHSVVVDDSLLLPGDSSTITGTGTGTTTTTTRTPTTIDFATPQLQQQSRIYEDNSEYDLSAIPGGAICKHKENSRRENGNNKRIKTVSIRSDDHQSEIGAGARPVVLVDSQEAGVRLVHTLMACAEAVQQDNLKLADALVKHIGLLAVSQAGAMRKVATYFAEALARRIYKIYPHDSLDTSDVLQMHFYETCPYLKFAHFTANQAILEAFAGATRVHVIDFSLKQGMQWPALMQALALRPGGPPAFRLTGIGPPQPDNTDALQQVGWKLAQL…
CsGRAS13	Tea_T2_Unigene_BMK.52046	ATGATAGGAATGCAATTTAATTTGCAAGATAACGGTTTGTTGGAAGTTCCAGGTTTCGATTCTTCGGAAACAAAGTGGAAGAAGGGAATCAGTTGCGCGAGCAATGAACCCATCTCTGTTCTTGACACCCGGAGGAGTCCCAGCCCTTCTACTTCCACATCGACCCTCTCTTCCTCTCTCGGCGGCGGCGCAACCGCCGTCTGTGGCGGTTCCGGCGACAACACAGCAAGTCTGGCGGCGGTTTCCGACACAATCCACCACCTGAAATGGCCGGAGAGTGGCCCGGTTGGCTTGACAGAGCCCGCCGGCGAATGGGCGTCGGAGCTTCAGCCGATTCCGGCGGCACTGGAGGTTTCCGGCGGCGAAAGATTTGGGATTGGGTTGGAAGATTGGGAGAGT…	MIGMQFNLQDNGLLEVPGFDSSETKWKKGISCASNEPISVLDTRRSPSPSTSTSTLSSSLGGGATAVCGGSGDNTASLAAVSDTIHHLKWPESGPVGLTEPAGEWASELQPIPAALEVSGGERFGIGLEDWESLLSESGQDQSILRWIATEFDDGNVALAAVVNQGSTAVDGGSNVGSGSSSSTPKISSETGNPRASNLGFNNNNTQIPILGSSINNLFSSDLIYQLENPESKPQIFNPQVFINRHQQLSQLSQTQIQTQPYQHHLQQSPLMAIYDQLYKAAELIQSGNFSLAQEILARLNHQLSPVSKPFQRATFYFKEAVQLSLIPNPVVTPRTPTPFDGIFKMGAYKLLSEVSPLIQFMNFTSNQALLDALDDDTRRVHVIAFDIGFGAQWASFMQ…
CsGRAS14	Tea_T3_Unigene_BMK.31901	ATGGACTCTTCTATGAGTGGCCGTGTGGTTTCAAACATATTTAGCAATAGCCAATCCATTTTGCAGTTCAATAGAGGGGTGGAAGAAGCTAATAGGTTCCTTCCTCCTAATAATCCATTGATTACTGATTTGGATAGCTATGCATTGCCTCCAGAGTCGAAGGAAGGGGCTTCCGAGGTTGTAGTCAAGGTGGAGAAGGATGAGAGGGAATCATCCTCACCTAATATCTCAAAGGGTAGGAAGCATCATCATCGAGATGATAGTACTTTAGAAGAGGAGAGGAGTAGCAAGCAGTCAGCAGTTTTTATGGAAGAGGCTGAGTTAACCGAAATGTTTGATAAGGTTTTACTTTTTACTGAAGGGAAAGGACAGAATACATGCTGTTATGGTGATGAAGTG…	MDSSMSGRVVSNIFSNSQSILQFNRGVEEANRFLPPNNPLITDLDSYALPPESKEGASEVVVKVEKDERESSSPNISKGRKHHHRDDSTLEEERSSKQSAVFMEEAELTEMFDKVLLFTEGKGQNTCCYGDEVQSEASKSSQQNEQPHGSRGGKNRAKKEGNKTEVVDLRTLLINCAQSVAADDRRIAYEQLKQIRQNCSPSGDGFQRLAHIFANSLEARLAGTASQILGALASKRLSAVEKLKAYQLYLAACPYKKIALVFANKMICDVAMKSTKKKLHIVDFGILYGFQWPSFIQHLSALPGGPPELRITGIENPKPGFRPAELVEESGRRLAKYCERFNVPFQFHAIAQKWETIKIEDLNLCSDEVLAVNSLFRFKNLLDETVVVDNPRDAVLKLI…
CsGRAS15	CSA030066.1	ATGCAGACATCTCAGAAACAAGGAAATTCAGATGGGTCCCACAGGTTATATTACCAGCCTGGGCCAGAGGTTGAGTCCTATCCCTGGCCTCCCTCCCAGAATCTAGAACACGGGTTATGCTCCGATGATGGAAGCCAAGGGACCCATGTTTCTGTTCAGACGTCCGATCAACTTGGCACTGTTGACTCATCCACAGCAACTGGTGGTTACCCTTTTCAAAATTCTCCATCTACCGTGAGTTTCTCTCCTCATGGAAGCCCCACCTCTCAGCCTGATTCTCATTCATATGCATCCGACATGCATCATTCACCAGACAATACTATCAGCTCGGCCATAAGTGGGATTTGCTTGACGGACGATGTTGATGACTTGAGGCATAAGATAAGAGAGCTCGAGACT…	MQTSQKQGNSDGSHRLYYQPGPEVESYPWPPSQNLEHGLCSDDGSQGTHVSVQTSDQLGTVDSSTATGGYPFQNSPSTVSFSPHGSPTSQPDSHSYASDMHHSPDNTISSAISGICLTDDVDDLRHKIRELETAMLGPDSDILESCNIAIHGGPNQISLETEKWKQVMEIISKRDLKEVLIACAKAVDDNDLLATEWLMSELRQMVSVCGDPFQRLGAYMLEGLVARLASSGSSIYKALKCKEPASAELLSYMHLLYEVCPYFKFGYMSANGAIAEAMKDENRIHIIDFQISQGSQWVTLIQALAARPGGPPRICITGIDDSTSAYARGGGIEIVGQRLSRFAESCNVPFEFHAVPISASLVEIQDLRVLPGEPLAVNFAFVLHHMPDESVSVQNHRDR…
CsGRAS16	CSA004745.1	ATGGGTCCCTACGATGCATCCATGAGCAGCAGTGGAAGCAACTCATCATCATCATCCGCCGGCGAAGCACCGGATCAGATTGACGGACTGCTTGCCGGAGCCGGGTACACGGTACGGTCATCGGAGCTCCGACACGTGGCCCAGCGGCTCGAACGCCTCGAGAATGTCATGGTCAACGCGCCAGCAGAGGTCTCACAGCTCGCAAACGACGCCGTTCACTATAACCCATCGGACCTCGGGTCCTGGGTCGATTCGCTTCTCTCGGAGTTCAACCAACCCGTGCTCGTACCCGCCTCCGCCGATCTACCCGAGTACTCTGATCTCAGTTACCTCGACGGCTTGGTGGGACCCGCATTAGATCCGACGGTTAATAACACCGGGTCATGGGCGGAACACCGT…	MGPYDASMSSSGSNSSSSSAGEAPDQIDGLLAGAGYTVRSSELRHVAQRLERLENVMVNAPAEVSQLANDAVHYNPSDLGSWVDSLLSEFNQPVLVPASADLPEYSDLSYLDGLVGPALDPTVNNTGSWAEHRGAEQQQEIPRQLSVVEEDSGIQLVHALMTCAESVQRGELSLATTLIDEMHNLLTRINTDCGIGKVAGYFIDALSRRLFAPQGVGSVGSAYENEILYHHFYEACPYLKFAHFTANQAILEAFEGHDCVHVVDFNLMHGLQWPALIQALALRPGGPPLLRLTGIGPPSPDRHDSLRETGLRLAELARSVNVRFAFRGVAAARLEDVKPWMLQVDPKEAVAINSVMQLHRLLVPDPTRGSPIDIVLGWIRRLNPKIMTVIEQEANHNQP…
CsGRAS17	CSA030229.1	ATGCAACCATCCCAGGAGCAACAAAGTTCAGGCAGTATCCATGGCTTGTACCACCAGCCTATGCAGCAGATCGAACCATACTGCATCTCTCCTTTCCAAATTTTGACCAACAACGTGTTCCCTGAAAATGGGAGCCAAGCAACCCAAGTTTCGTTCCAGTCTTACAATGAACCGTACTTCACACTGGAATCGTCTCCAGCAAACGGTTACATTGTCTATGATTCCCCTCCTGCTGTGAGCATCTCTTCTAACCGGACTCCCTTTTCACCACAAGGTTCTCAGTCATACCTGTCAGATCCACATCATTCTTCTGACAATACTTATGGATCCACAGTTAGTGGGTCTTCCGTTGTCGATGATGGTAATGGACTCAGGCACATATTGAAAGATTTGGAGAAT…	MQPSQEQQSSGSIHGLYHQPMQQIEPYCISPFQILTNNVFPENGSQATQVSFQSYNEPYFTLESSPANGYIVYDSPPAVSISSNRTPFSPQGSQSYLSDPHHSSDNTYGSTVSGSSVVDDGNGLRHILKDLENKLLGPESDDDISSCSFKGAGHQAYSSTSSNQMMETSPSLDLKQMLVACAEAVSEEDMETASRLMLKLEGMVSVYGEPIQRLGAYMLEGLRARLLSSGSLIYKKLKCREVLPTSSELMSYMHVLYQICPYYKFAYNSANVVIKEAMENESRIHIIDFQLAQGSQWVDLIKDLAKRPGGPPYIRITGVDDSDSAHARGGGLDIVGERLSKVAASCGVSFGFHGAAMSGCEVELTNLRVQHGEALAVNFPYMLHHMPDESVTTSNHRDR…
CsGRAS18	CSA003635.1	ATGTCCAACACATTATACTATCAGCCAAAGCTAGAGGTCGAGGATTATTGTTACCCTCAGTTCCAAACATTTGACCAACAATCACGCTATAGTAACAGCAGCCACGGGAGTCACTTCTCCATTCACACTTCCGGTGAAAAGTACTGCACGCTGGACTCATTTCCAGCAACGGGTTGTTATGCTGTTTACAATTCTCCGTCAACTCTCAGTTTCTCACCCAATGGAAGTCCCATATCTCAGCAAGAGTGTCATTCATATGGGTCCTGTGTAACTGATGATTTTATTGAATTCAGACACAAGCTGCGTGAACTTGAAACTGTGATGCTGGGACCGGATTCTGATATACTTGACAGTTATGATAGTACTATCTTACAAGGAGGTGTAGCCTCACCGGAGATT…	MSNTLYYQPKLEVEDYCYPQFQTFDQQSRYSNSSHGSHFSIHTSGEKYCTLDSFPATGCYAVYNSPSTLSFSPNGSPISQQECHSYGSCVTDDFIEFRHKLRELETVMLGPDSDILDSYDSTILQGGVASPEIDSWRQMMEAIPRWDLKQVLIACAKSVSENDLLNAQRLMAELRQLVSVSGEPIQRLGAYMLEGLVARLSSSGSLIYQTLRCKEPASADLLSYMHILYEVCPYFKFGYMSANGAIAEAMKDENRVHIIDFQIGQGSQWVTLIQAFAARPGGPPHICITGIDDSTSAYARGGGLNIVGQRLSRLAESFKVPFEFHGAAMSGCEVQLENLGIRHGEALAVNFAFMLHHMPDESVSTQNHRDRLLRLVKSLTPKVVTLVEQESNTNTAAFV…
CsGRAS19	Tea_T4_Unigene_BMK.65479	ATGTTGGCCGGGTGTTCTTCGACATTGTTGTCACCAAGGCATAGATTTAGGAGTGAAGCATCAACACAGTTCCAACCTTGTAATTTCACTTCAATGAGCACACAAAGATTGGATTTGCCATGTAGTTTTCCCAGAAAAGACACCTCAAGATCACAACCCATTAGGCCAGTTGGCCTTTCTGTCGAAAAACAGCTTGAATCGAAGACCAATACTTGTAATCTGAAGCAGAGCATTCGCCTCCCGCCATCTGCAACGACCGCTCAGACCACCACCGCATTCATCGAAGGCGGTGGTGGTAGAGACATCAAAGATGAATTGTGGGAAAAAGGTACTAAAAGCTTGAAGAGATTTGCAGAACAGAGCTTTTTCGACGACAACGACGACGATGATGAGCCCTGT…	MLAGCSSTLLSPRHRFRSEASTQFQPCNFTSMSTQRLDLPCSFPRKDTSRSQPIRPVGLSVEKQLESKTNTCNLKQSIRLPPSATTAQTTTAFIEGGGGRDIKDELWEKGTKSLKRFAEQSFFDDNDDDDEPCMKRAKRKRGCGRSSDDSHSPKGGADEELRSLGHLGSGNFWFQPSFERVCFVPSDVISLPLPLSNTPFVTEIADLGDDKNIESSHRQLVQAASGSSTSSESHSLSLKLSDNPSGHEIGNGSGLPNPPTGGGTEVAAAGDNNNHREDDGFELVSLLMACVEEIGSKNIAGINHFIAKLGDLASPRGSPISRLIAYFIEALGLRVTRLWPNIFHITTPRELDRADDDGGNALRLLNQVSPIPKFIHFTSNEILLRAFEGKDRVHIIDFD…
CsGRAS20	CSA032435.1	ATGGCAACAGCTTGTAGTTCGGTGGTTGATAATAGAGACGATGTTGAGAGTAATAGTACTAATGGTAGTCCGAAACTGACCCGATCAAATTATAGAAATCAATCGATTCCTCTATCCGACGGTAAAATGGTGAGGAAGAGGGCGGCTTCGGAGATTGAACTTCATCCCGGTGGTTACAATAGGTTTCTGCGCCGCAACGCCACCACTTCCACCGCCGTGAATCCTCTCATCGCCGCCACCGAAATGGGCTGTTCTTATTTGAATGGTGATAACAATAACCACTCTAACCACTCACATTCCACCACCCACGTCCTCCCCAACCACTCCACTACTCTACTTTCCTCCACAAACCCTAACGTGACGTCTTCCGGATCCGGGTCCGGGTTTCTGGACCCCCTC…	MATACSSVVDNRDDVESNSTNGSPKLTRSNYRNQSIPLSDGKMVRKRAASEIELHPGGYNRFLRRNATTSTAVNPLIAATEMGCSYLNGDNNNHSNHSHSTTHVLPNHSTTLLSSTNPNVTSSGSGSGFLDPLSSHSHPHLLNPQDHQSQAPSVCVFSGLPLFPPERNRTTNSTVAPPPSTAAAVAPFSGGSSMDDAAASTAWIDGIIKDLIHSSSHVSLPQLIQNVREIIHPCNPNLAALLEYRLRSLTEAPTIPSYPERRKEAAPPIPPLLNSSCQLSNSSTPHPMNQYSNWGQPLPSPPIATTSAAVVSQGNAQLLRNNPASPNSITPIISNQVEQPSQEKPHQDSPTAEHSTPPPPPPASTAIVAREKKEEMRRQQKRDEEGLHLLTLLLKCAEA…
CsGRAS21	CSA000837.1	ATGGTCATGGATAAACAATTGAGAGGCTATTATGGTTCAGTGAACAGAATCAAATATGAAGAAGAAACCGATTCGAGCCTCTCAGATCGGAGTTTTATCACTGGGTTCAATGTTGGTGGTACATGTATGGATCAAAATTTCTTCAATCTTTCTCCATTTCCACCTGATCTGAACCCAGGTGTCATCTCGCCTTCTGATTTTACCACTGAGAGTGATTCTCATGAGGATTGTGATTTTAGTGATGTGGTTCTTAAGTACATAAACCAAATGCTCATGGAAGAAGATATGGATGAGAAGACTTGTATGTTTCAAGAGTCTGCAGCTCTCCAAGCTGCAGAGAGGCCATTCTATGAGGTCCTCGGGGAGAAGTACCCCCCTTCTCCCAATCACCGTCTAATT…	MVMDKQLRGYYGSVNRIKYEEETDSSLSDRSFITGFNVGGTCMDQNFFNLSPFPPDLNPGVISPSDFTTESDSHEDCDFSDVVLKYINQMLMEEDMDEKTCMFQESAALQAAERPFYEVLGEKYPPSPNHRLIHYTDQNIEIPNEFYAEQSYYGVIGDKYPSCPDHCLIHYADQNIKIPTEFYGGSNYNTSSCSSSSSVMGPGLSCDNSENESSLVRSAVTDLGSQSISQSSFGSSNSTCNAIDGLVDSPMSSNLTVCDIFNDSQSVLQFKRGVELANKFLPCGDDLCLDSGSNLVKEAKKEVKDMVVKFEKKNEIEYSLDGSRGKKNPYHEELDLEEGRSNKQSAVYAEATVRSEMFDMVLLYGGKSESALRKVLQNGVNKNMQQNVQPKGSKGGKAR…
CsGRAS22	CSA003159.1	ATGATGCAATTCACTGAAACTCCACCACCAACCTTCCACCAAATCTCTCCATTCACAAGCCTCCTCTCTATGAACAAAAACCAAATTCATCGAACTCGGCCGTGGCCGGGTTTTCCGACATCGAAGTCGCCGTTGGGCAGCTTGGGCGATGCCAATTGCATGGAACAATTACTCGTTCACTGCGCAAACGCAATTGAAAGCAACGATGCGACTCTGGCTCAGCAAATCTTATGGGTTCTAAACAACATCGCACCTCCCGACGGCGATTCGAATCAGCGACTCACTTGTGGGTTCCTCCGAGCTCTCATCGCTCGAGCGGCCAAGAGCGGGAGTTGTAAAATGCTCACTGCCGTAGCGAACGCGAACGCTAACGCTAATCTAGCGATCGACACCCACAAA…	MMQFTETPPPTFHQISPFTSLLSMNKNQIHRTRPWPGFPTSKSPLGSLGDANCMEQLLVHCANAIESNDATLAQQILWVLNNIAPPDGDSNQRLTCGFLRALIARAAKSGSCKMLTAVANANANANLAIDTHKFSIIELASFVDLTPWHRFGFTAANAAILEAVEGCSVIHMVDLSLTHCMQIPTLIDAIASRLEGPPLIKLTVAGATEDVPPMLDLSYEELGTKLVNFARSRNVSMEFRVIPSSSSDGFSSLIEQLRIPQHLVKSNNATEALVINCHMMLHYIPEETLCSFENPPTSSYRTMFLNSLRDLDPTIVVLVDEDADFTSNDLACRLRSAFNYLWIPYDTVDTFLPRESKQRQWYETDICWKVENVIGHEGVQRVERLEPKSRWVQRMRNAC…
CsGRAS23	CSA004877.1	ATGGAAGGTACAGACGAGGAGGAGCTTTTGAGTCTTCGTCTTGCAATTGTGACAGACTCAGGATGTGAAAGGAAAAGAAAAAGGAAGAAAAAAGAAGCATTCAACTTCAACACTTTGGATTCAAGTGAAGGATGTGAAGGAAAGATCTATGGACTCCTTCAAATGAGGGAACAAATGTTGAAGCTACTAGATCAAAAGAGAAAAGCAGTGGTTGATGAAGATGGAAAAGGGCTTCATTTGATCCACTTGCTCCTCATCTCAGCAAGCTCCATTGATGAGAACAACCTTGAATTGGCTGTCGAAAATCTAAGCGAATTGTACCAAAATGTGTCCCTAAACGGAGACTCAGTCCAACGTGTGGCAGCCCATTTTGCAGATGGATTGGTTGCAAGACTTTTA…	MEGTDEEELLSLRLAIVTDSGCERKRKRKKKEAFNFNTLDSSEGCEGKIYGLLQMREQMLKLLDQKRKAVVDEDGKGLHLIHLLLISASSIDENNLELAVENLSELYQNVSLNGDSVQRVAAHFADGLVARLLTRKSPFYDMIMKEPTPEEEFMAFTELYRVSPCFQFAHFTANQAIIEAFEKDEDNNNSSLHVIDFDVSYGFQWPSLIQSLSEKATGANRISLRITGFGRSYEELQETETRLVSFAKGFRNLVFEFQGLLRGSKLINLRKRKNETVAVNLVFHLNTLNSFMKISETLRSVHSLKPSIVVLVEEEGSRTPRSFLSRFMESLHYFAAMFDSLDDCLPLDSSERLSIEKNHLGKEIKKVMNYEKEDTNCPRYEKMETWKGRMEGHGFAGLK…
CsGRAS24	CSA004894.1	ATGGGTCCCTACGATTCTTCCATCAGTAGCAGTGGTAGCTCATCATCATGCGGTGGCAAAGCACCGGATCATGTAGACGGTCTTCTCGCCGGAGCCGGGTACAGGGTCCGATCCTTGGATCTCCTTCAAGTGGCCCAGCGTCTCGAACGCCTCGAGACCATCATGGTCAATGCCCCCTCAGATATCTCTCACCTCGCAAACGACGCCGTTCACTACAACCCCTCCGACCTCTCTTCCTGGGTCGACTCATTGCTCTCCGAGCTCAACCAACCCATCCCCGCCTTCTCTGATCTCGCCTTTCCCGATGGACCCTCTTCAGATCAGACGGTTCATACAAGCGCGTGGACGGACCACCATGCGGCTGAGCAGCACCAAGAAATTCCCCAGAAGCTAACGGCC…	MGPYDSSISSSGSSSSCGGKAPDHVDGLLAGAGYRVRSLDLLQVAQRLERLETIMVNAPSDISHLANDAVHYNPSDLSSWVDSLLSELNQPIPAFSDLAFPDGPSSDQTVHTSAWTDHHAAEQHQEIPQKLTAVTTVEEDSGIRLVHLLMTCAGSVQRGEFSLAVSLIDEMNELLTRVNTSCGIGKVAVYFVEALSRRLFTPQGAGAIGSAYENEILYHHFYEACPYLKFAHFTANQAILEAFDGQDCVHVIDFNLMHGLQWPALIQALALRPRGPPSLRLTGIGPPSSDGHDSLREIGLRLAELAHSVNVRFAFRGVVASRLEDVKPWMLQVSSKEVVAINSTMQLHRLLVSDPTRPSPIDIVLGWIRSLNPKIMTVVEQEANHNQPEFLNRFTEALY…
CsGRAS25	CSA005193.1	ATGGCTCAAAGTGTCTTGTCCTATGAGTTGTGCAATGATCAGGAGGGAATTGATGATCAAATGAGTGGCTTGGAACTAAGTCTCTCAGCTATGGCTTGCTATCCTTTCCCTTATATGCCAATTTTGGAGAATCCTGCAGTTCCAACTTGGTTCCCCACCGTATCTGACGAAACCGGCATTCACAAGAGGCTGAAAGGGACTTCAAGCATTCCCGAATCAATCGAAAGCAATAGCAGCTTTTATTGTGGCGGTGGTGGTGGCAGCAATATGAGTCGCAATAGCAGCACAAGCAGTTTGAACAGCTTGCCAAGGCTTCAATTCCGTGATCATATTTGGACTTACACGCAAAGGTACTTGGCTGCCGAGGCGGTGGAGGAGGCAGCAGCCGCCATAATTGGT…	MAQSVLSYELCNDQEGIDDQMSGLELSLSAMACYPFPYMPILENPAVPTWFPTVSDETGIHKRLKGTSSIPESIESNSSFYCGGGGGSNMSRNSSTSSLNSLPRLQFRDHIWTYTQRYLAAEAVEEAAAAIIGSEDGKSEEAEGAGDGMRLVQLLISCAEAVACRDKSYASVLLSELRASALVFGSSFQRVASCFVQGLADRLALVQPLGFVAPSMSMIDIASAKKEEALHLVYEICPHIQFGHFVANSTILEAFEGENNVHVVDLGMTLGLPHGYQWRRLIQSLANRAGLRPARLRITGVGLYTDRFQIIGDELEAYAHSLGINLEFSVVESNLENLKPEDVKPREGEVLVVNSILQLHCVVKESRGALNSVLQIIHELSPKVLVLVEQDSSHNGPFF…
CsGRAS26	CSA007798.1	ATGTCTTTAGTTCGGACTCAAGATCAATATACCCGGTCATATGGCAATCTGAAACTCTACGCTCTAAATGGAAGCAGTGACACCTCTGGCATTCCAAGTCCAATATTCAACTCCGATAAGCATAAGATCATGTATGCAACAGAATCTTACGACAGTGAATGTTGTGATCCAAACTTCTTCCTTGACTCCCCAATGGAAGAATTTATACATCCATCCATCTCTAGCCACTCGGTCAATCAATTACACTCCATGACCATGCAAAACCCATTTAACTATTTTGACACTACAAGACATGAGGATCGATATCAGCCCAATTTCGAGTCAGAATACTTCGAAAGTCATAGTCCTGATGACATTGACTATAACGAGGATAAGATGAGGCTAAAGCTTCAAGAACTG…	MSLVRTQDQYTRSYGNLKLYALNGSSDTSGIPSPIFNSDKHKIMYATESYDSECCDPNFFLDSPMEEFIHPSISSHSVNQLHSMTMQNPFNYFDTTRHEDRYQPNFESEYFESHSPDDIDYNEDKMRLKLQELERALLDDNDDDDDDAFGPNQSMEIDCEWSNPIGDALLLHDSPKESSSLDSILSSISSNKEVSLTSSPQTPKQLLYDCAVMISEGNIEEASTTINDLRQRFSIQGEPSQRIAAYMVEALAARVATSGTGLYKALKCKEPPSNDQLSAMQVLFEVCPYFRFGFMAANGAIIESFKNEKRVQIIDFDIGQGSQYITLIQTIANQRGKLPHLRLTGVDDPQSVQRANGGLKVIGQRLKQLAESLDVPFEFEAVAAKTAVVSPVMLNCQAG…
CsGRAS27	CSA010736.1	ATGGATTCATTTTTGTGGGCATTTCCTGATTCCAAGAATGGATATGAATGCAATCACGGGTCTGTTTCAGCCTATTCAGATTCTAATGTTGTCAAAGGATTCCAACTCAAAGACACCTCCCTAGATTATAATGTTGTGGATCTTCCCCTGACTTCAAATGTTTCAGACCCTGTGATTCACTGTACCGATGTATCCAACAGATTGGACAGAGATTCTGCTGACGAAAATGGCTTCTCTGATGCTGTTTTGAGGTTCGTAAATCAGGTATTAATGGAAGATGATTCAGAGGATAAGGACTGCACAATCCAGGACTCCACTCTTCATGCTGCTGAGAAATCCTTCTACGAAATACTTAATGAGAAATATCCTTCATTGCCCAGTCAGCCACTGCACCATGAT…	MDSFLWAFPDSKNGYECNHGSVSAYSDSNVVKGFQLKDTSLDYNVVDLPLTSNVSDPVIHCTDVSNRLDRDSADENGFSDAVLRFVNQVLMEDDSEDKDCTIQDSTLHAAEKSFYEILNEKYPSLPSQPLHHDDPSSSSDDSITHCCSNCSGSSISPNNSIESSMITDLHKYESSQIHNPYIDHTLPTNSQSFCSSGSSGHTGLVESLLNPVLESRSSWQFNKGIEETEKILSLEKNGNLVDQFYSEASKSGSSLTYFENQGLTHPVSKEKVLKVKPDPEKDEVDLPDSSLLKGRKNHHREESDLEEGRSNKHLAVYTEESVLHEMFDKVLSLYGNNAESGLNPRDGGAFLNGSSWESQQNELTKGLNCEMIYAKKGVSKREAVDMRNLLIQCMQSVAN…
CsGRAS28	CSA011145.1	ATGGACATGGTGGTGGACACTGTCACTGAATTCGAACTAGACTTGTCCAATTATAACAATAGCACCACCACAACCACCACCACCACAACCAACACCTCCACCACCACCACCCCATTACCAGGTGACCATTGGTGGTCTAACTGGAATGATTGGTCCCCAGTCGACGGCTTACTAGTCATCGATTGGGACTCATTTTCTGACAATCATGACAACTTCCATGACCTCATCGAATCCATGATGGACAACGACAACAACAACAGCGAGCAACAACACGACCCTGAAGCTAAGGTTTTGTCCACCACCGCCACTATAGAAGTGGAGGAGGAGGAGGAAATGACTGGTCGTATCGGAGATTTTAAAGGACTGAGGCTGGTCCACCTCTTGATGGCCGCCGCGGAG…	MDMVVDTVTEFELDLSNYNNSTTTTTTTTTNTSTTTTPLPGDHWWSNWNDWSPVDGLLVIDWDSFSDNHDNFHDLIESMMDNDNNNSEQQHDPEAKVLSTTATIEVEEEEEMTGRIGDFKGLRLVHLLMAAAEALTGVNKSHELARVILVRLKDLASPTDGTNMERLAAHFTHALQGLLEGGAGKYMGSHHDLHQTDVLAAFQLLQDMSPYVKFGHFTANQAILEAVAQDKRVHIVDYDIMEGIQWASLMQALVSRKDGPPAPHLRITAISRGGASRRSIGTVQETGRRLIAFAASIDSIASFLSGAKTLNPRLVTLAEEEVGPVGDGGFAGRFMDSLHHYSAVYDSLEAGFPMQSRARELVERVFLGPQISGSLARIYRESGEEESCSWGEWLGAVGF…
CsGRAS29	CSA013998.1	ATGGACTCGCGCCAGTTCTTTGGATACGGTGTGACTGGTGCAGCAGACTTATCATCCTACTCTTCTCATCCCACTGTTCCATCAATACCCACCACGCTCTTTGATTCCTTGAAATTTGATTTACGGAGCTCACATTTCTCCCCTCGGTTTCATTCTGAGACCCATTCCACGGTGAGTGACAGTCCAGATCATCACAGCTCCACAGATAATCTCTCTGGGGCAAGCCCATCCTGTAACTCGTCACTTGAAATCAGCAGTCGTTTCCAGCAGTTGAGTCCTTCTCTGGACTCCCGCCAAGATAGTCTACAGTTTCGTTTTGGCGAATCGTTGTTTTTCCATAATGAAAACCGTGGTCACAACGTAAATTACGCTCTGCAGGAATTGGAGACGGCTCTGATG…	MDSRQFFGYGVTGAADLSSYSSHPTVPSIPTTLFDSLKFDLRSSHFSPRFHSETHSTVSDSPDHHSSTDNLSGASPSCNSSLEISSRFQQLSPSLDSRQDSLQFRFGESLFFHNENRGHNVNYALQELETALMGPDDNEEETTPTPFGKNKQPQTRATQSQPSNVERPDKAMEEAAFQSIPPGNLKELLIECAKALSENKLEAFKKLIEMARSAVSISGEPIQRLGAYMVEGLVARKEASGNNIYRTLQCKEPEGKDLLSYMQILYEICPYLKFGYMAANGAIADACRTEDRIHIIDYQIAQGTQWMTLLQALAARPSGAPHVRITGIDDPVSKYARGDGLQAVERLLAAISGKFNIPVEFHPVPVFAPDVTRDMLDIRPGEALVVNFPLQLHHTPDES…
CsGRAS30	CSA014828.1	ATGATGAAAGGAGGCTTTCAAGTAGTCCATGGTGCTCTTGACTTAATCCAACCCCATGAGCAATGGGACTACAATCATGTCCCATACCCAACTGTTACTGCCAACCCCTTTCCAAGATCAATGGTCGAAAACAACTGCACCAACTCAGAGAAAAACGAACTCTCCATGTGGGTCGAACATGTCACAAAGCAACTCATCGAAGACTTGCCAGAAACCGGCTCCGAGAGCTTCCAAGCCGACACAACAATGGTGTTCGACGACAATAATATCGTTCCAACACCATTGTTAGCCGAGTTCAGACCCAGAAAGATCCCAAAAAGGCCATATTTTGACTCCCCAGGCGAGCAAATCCGATGGCTTGGTGATGATCAAGCCAACTTCAATGAAGGATCTAAAGGG…	MMKGGFQVVHGALDLIQPHEQWDYNHVPYPTVTANPFPRSMVENNCTNSEKNELSMWVEHVTKQLIEDLPETGSESFQADTTMVFDDNNIVPTPLLAEFRPRKIPKRPYFDSPGEQIRWLGDDQANFNEGSKGLSRLDEQGLSLITLLLECAVAISVDNLGEAHRMLLELTQMASPYGPSCAERVVAYFSKAMASRVINSWLGICSPLINHKGVHSSFQFFNNISPFIKFAHFTSNQAILEAFHRHDRVHIIDLDIMQGLQWPALFHILATRLEGPPHVRMTGMGSSIELLIETGKQLSSFAKRLGLSFEFHPIAKKFGDIDISMLQIRRGEAIAVHWLQHSLYDATGPDWKTMRLLQELAPRVITLVEQDIAHGGAFLDRFVGALHYYSTIFDSLGAV…
CsGRAS31	CSA017387.1	ATGATCATGGATCCTCGGTTCACTGAATTCTCCAATTCTACCGAAGATTTCAAATTTGATGATGATTCCTTCTATCAGTCTGAAAATCCTGCTAACATGTTCACATTTAAAGGTGACCCTGGAGATCTCAATTCCATTGACCATTCTTTCTTTCCCCACAATTCTCCTAAACCTGGTTTTATTGCGCCGACATTGAGTAGAAGCTTAGAAGTGGACTCTCAAGATGATATTCTTAAGTACATAAACTTCATTCTCATGGAGGAGAACATGGAGCAGAAACCCAGTCTGTTCCATGATCCTCTGGCCCTACAAGAAACTGAGAAATCCTTGTATGATGTTATTGGTGAGAAGTACCCTGCTTCCCCCAATGAACCCCCTCTTTACTTCAATCCAAATGTC…	MIMDPRFTEFSNSTEDFKFDDDSFYQSENPANMFTFKGDPGDLNSIDHSFFPHNSPKPGFIAPTLSRSLEVDSQDDILKYINFILMEENMEQKPSLFHDPLALQETEKSLYDVIGEKYPASPNEPPLYFNPNVKSHDFLFSSSSEQSSGSNSIDPLWIAYPGEQKPSLQSNPFKYPFETTLKPTSQLLFGSMKSFGDDVNGPMNSSMSSYLFSNKFSDSDSVLHFKRGMVEASKFLPRNNQLIIDLESYVLHPESDERASDVVVNMEDGRENPPNGSRGRKNHLWENSNLEEERRSKQSAVYVDESELSEMFDKVFLYTNRKGEPACYNSDEEAQQTEATKNSKQNGQSHGPSGAKNRAKKQGIKNEVVDLTAFLINCAQSVAAGDCRTANEQLKQIRQ…
CsGRAS32	CSA017855.1	ATGGCTCAAAGTGTCTTGTCCTATGAGTTGTGCAATGATCAGGAGCGAATTGATGATCAAATGAGTGGCTTGGAACTAAGTCTCTCAGCTATGGCTTGCTATCCTTTCCCTTATATGCCAATTTTGGAGAATCCTGCAGTTCCAACTTGGTTCCCCACCGTATCTGACGAAACCGGCATTCACAAGAGGCTGAAAGGGACTTCAAGCGTTCCCGAATCAATCGAAAGCAATAGCAGCTTTTATTGTGGCGGTGGTGGTGGCAGCAATATGAGTCGCAATAGCAGCACAAGCATTCCAACTTGGTTCCCCACCGTATCTGACGAAACCGGCATTCACAAGAGGCTGAAAGGGACTTCAAGCATTCCCGAATCAATCGAAAGCAATAGCAGCTTTTATTGT…	MAQSVLSYELCNDQERIDDQMSGLELSLSAMACYPFPYMPILENPAVPTWFPTVSDETGIHKRLKGTSSVPESIESNSSFYCGGGGGSNMSRNSSTSIPTWFPTVSDETGIHKRLKGTSSIPESIESNSSFYCGGGGGSNMSRNSSTSSLNSLPRLQFRDHIWTYTQRYLAAEAVEEAAAAIIGSEDGKSEEAEGAGDGMRLVQLLISCAEAVACRDKSYASVLLSELRASALVFGSSFQRVASCFVQGLADRLALVQPLGFVAPSMSMIDIASAKKEEALHLVYEICPHIQFGHFVANSTILEAFEGENNVHVVDLGMTLGLPHGYQWRRLIQSLANRAGLRPARLRITGVGMTLGLPHGYQWRRLIQSLANRAGLRPARLRITGVGLYTDRFQIIGD…
CsGRAS33	CSA018355.1	ATGGTCAGTGGTCCCCTTGGACTCTATAGGAAAAGGAGGGCAAGTGAAAATAACAATAACAAGGGTTGGAGGGCTTACCAATATGGAGCAGTGGCTGCTTCTTCTTCGAGCGCGAGTTCAGGAATGACAGAGGAGAAGCAAGAGCTATGGGTTGCTTGGAATGGTAGTGAGTCGGAAGGCCGGTGCTTGGAGCTTGGCCGAGAAGGTCTTTGGTTGACCGGCGTCACCAACCTCCAGCTCAGCTTTGCCAGAATACAGTTGAGCACGGCTGGAATTAAGCCCGGTAGTAGGAAACTACATCAACTGCACTTGGGCATGTTCGGTGTGGCCGTTGATAACCGAGACAATGTTGCCCGGCTACCGTGCTCCCAGCAGAGTGGGCTGGCAGTTGGGTTAGGT…	MVSGPLGLYRKRRASENNNNKGWRAYQYGAVAASSSSASSGMTEEKQELWVAWNGSESEGRCLELGREGLWLTGVTNLQLSFARIQLSTAGIKPGSRKLHQLHLGMFGVAVDNRDNVARLPCSQQSGLAVGLGDRTETELGRKEYGLAGIFAPRTVIKHRTGLGGVNLNPVLSSQLPCLTASAIAKWHDRPFDCCARQIVLLVSGDDSLGVVACRSTWLATLLSSLVCRCTSSITCLYLVKISLAGELSDFACRNISSAICLDLLAIATVTTATMLPSSANHPSVTLSSGGSGFSTTTGLTYYTYLELEPPHSPPHRQRQSQSQTTPSICVFSGLPLFPPENETEKAQNTNSPLDAQQQLSAAAVVVAPFSIAATTSSPLPPTPPPPPIISTSATSASM…
CsGRAS34	CSA019933.1	ATGGATTTTCCATTTCTCTCTCGAGCTTCAAAACCCATTTATAAATCTGATTCTTCATCATCTTCTGATGTGAATTGGGTGAGCGATGCTTCTTCGGAAGAAGGTGCTTTCTCTGATGCCACTCTCAAGCTAATCAACCAGATGCTTATGGAAGAAGACGATTTGGAGCATAAACCTTGTATGTTCCAAGAGTGCTCGGCTCTCCAAGCTACTGAGAAATCTTTCTATGATGTTCTTGGAGAGAAGTACCCACCTCCCTCCTCGAATGCACACCATGCGTTCGACGTTAATCCCAGCCCAGATGATCACTCTCCCGATAGTGAAAGCAGTGACAGCCCTGGTTCTGTCAACTACTTCGTCGAGCCCAATTGGGTTCGTGATCAAGAGAAACTTGAAAGA…	MDFPFLSRASKPIYKSDSSSSSDVNWVSDASSEEGAFSDATLKLINQMLMEEDDLEHKPCMFQECSALQATEKSFYDVLGEKYPPPSSNAHHAFDVNPSPDDHSPDSESSDSPGSVNYFVEPNWVRDQEKLERSSSHFGTTFEPISQSISSSKSSGDGSVDTLVNQSQPFWLLSGGNTKVAELVPNKKFVNYGLEMKEKNSKVAVQEEKNRRDHSPNGSREKKTHHRGNGDNADDGRTNKQLASYTDDSDEQLKMFDIVFLSSDLRQGSELCPHHDDNDSAKKLQQSGPSKGSNGGKGRGRKQGNKKEMVDLRTLLTQCSQAVARADIRSVNEQLNRIRQHSFAQGDGVERLAHYFANALEARLAGTGTALYVVSSTKRISAADVLKSYQTYVRACPFN…
CsGRAS35	CSA020535.1	ATGAGAGCAGACCTAAGAGATAACAATACACCAATTTCTTTTCAAAACCCAAATCTATTCCCTCAAAGCTCTCTATCAGGTGCACTCAAAGGGTGTCTTGGCAACCTCGATGGAGCATGCATAGAGAAGCTTCTACTCCACTGTGCAAGTGCCCTAGAGAGCAACGATGCGACTTTGGTTCAACAAGTCATGTGGGTACTCAACAATGTTGCTTCCACTGTAGGTGACCCTAACCAGAGGCTCACTTCATGGTTTTCAAGGGCACTCATAGCTAGGGCATCTAGGGTTTTTCCCACAGCCATGAATTTTAATGGCAGCAGTACCCTCCATAGGAGGATGATGTCTGCGATTGAGCTTGCTGGGTATGTTGATCTAATCCCTTGGCACAGGTTTGGATTT…	MRADLRDNNTPISFQNPNLFPQSSLSGALKGCLGNLDGACIEKLLLHCASALESNDATLVQQVMWVLNNVASTVGDPNQRLTSWFSRALIARASRVFPTAMNFNGSSTLHRRMMSAIELAGYVDLIPWHRFGFCASNSAIFIAIQGCSKVHVLDFSITHCMQWPTLIDALAKRPEGPPSLRISVPCWRPQVPPFLNVSIEEVGLRLANFAKLVDLPFEFNVIEDLSSSKECPNFDYDSLLSQLNRLTLNLRDDEALVINCQHWLRYLPDDKKGSVHGDSWRNAFLETIKVLNPRIIVMVDEDSDLGTMSFTSRITTCFNYLWIPFDALETFLPKDSGQRLDYEADIGHKIENIIGFEGIQRIERLESGINLSQRMKNKGYSSLPFCEETIGEVNSLLEE…
CsGRAS36	CSA020635.1	ATGGATACTTTGTTTACACTCGTCACCCTTCAATCTGATCATCATCATCATCAGCCCCATCCCCATCACTCCTTCAACTCCTCCACCATTACTTCAAGCAGCTCTAGATCTTCCAGACAACAACAAAACCACCAATCCGACGAAGAATGCTTCAACTTTTTCATGGATGAAGAAGACTTCTCTTCTTCTTCCTCCAAGCACTACTACCCTTATCACCACCACCAACCACCCTCCACCACCACTACCACCACCACAACTACTCCACCACCACACCACCATGCCTTTGAATCAGCCCAATTCTCTTTCTCCCCCGCCCGAGACCTAAACATCGAATTCGCCTCTTCTGGCAACTGGGCCTCCAATATCCTCCTCGAGGCAGCCAGAGCTATTGCTAATAAG…	MDTLFTLVTLQSDHHHHQPHPHHSFNSSTITSSSSRSSRQQQNHQSDEECFNFFMDEEDFSSSSSKHYYPYHHHQPPSTTTTTTTTTPPPHHHAFESAQFSFSPARDLNIEFASSGNWASNILLEAARAIANKNSARVQQLMWMLNELSSPYGDIDQKLASYFLQALFSRVTDSGERTHRTLISASEKNSSFESTRKMVLKFQEVSPWTTFGHVACNGAIMEAFEGEPKLHIIDISNTYCTQWPTLLEALATRTDETPHLRLTTVVSAGGSGGEGAAAVQKVMKEIGNRMEKFARLMGVPFKFNVVHHSGDLSGLNLSKLDIKDDEALAINCVGALHSVAAVNNRRDVVISIFKSLNPRIVTVVEEEADLVVGDDDGFDFVKGFEESLRWFRVYFESLE…
CsGRAS37	CSA021476.1	ATGACTTCTTCTTCTTCTCCAACCAAGCCTGATGTGACCCTATCCTTAACTTTACCATCCCCAACAGCCCAACCTGAAGAAAGAGGCATCAAGCTAATCCAGCTCTTGCTAACATGCGCCAACCATGCCTCCTCTGGTAACCTCCACCGTGCCGATGCCTGCCTCCGCCAAATATCCCAGCTTGCCTCTGTCTCTGGCAACTCCATGCAGCGGCTGGCCGCCCGGTTCGCCTCTGCCTTGGCGGTCCGGCTCATTAAGCGTTGGCCGGGCCTTTATAAGGCCCTGAATAATGCTAGACCGGCAAGTCCAGAAGTGGACCGGGCCTGGTCCATCTTCACCCAAGCCTTCCCTTATCTCGGGTTTGCCTATGCCATCATTACCCGAACCTTGATCCATACT…	MTSSSSPTKPDVTLSLTLPSPTAQPEERGIKLIQLLLTCANHASSGNLHRADACLRQISQLASVSGNSMQRLAARFASALAVRLIKRWPGLYKALNNARPASPEVDRAWSIFTQAFPYLGFAYAIITRTLIHTMSEERVIHIVDLGLGDPKLWVPLLQGLGHLPNGPPHLKITCVSTNKVVLDKLGTKLVKEAESLDMPFQFNPVNVGLRELSIDMLKVRSGEALALASVLSLHVLLAEDDSVDAHFGANKSNNGVKDCKQMSEFLAMVRSMSPKVMLMVEQESDHNMNRLVDRFVEGLHYYSAVFDSIDATFGGSSCEERVVLEEMFGKDIENIVACEGLEREERHERHTRWVVRFAQAGFRPVRLWYDTMEEAKQLVEAYGPDSGYIIVSERLSQMI…
CsGRAS38	CSA022928.1	ATGGGGAGTTTGAAGAGTGAGGTGGGGAGTTTAAAGACGGAGAACTCATGCACCAAAATGCCACCAACTTCTCCAAACGAATCAGTGGCGGATTCCAAGAAGATAACTCCTCCCTCATCCATCGATTATGACCAGAATAGTTGCTTAACACCATCGAGTCTGAGCTTGCCAGCACTCAAATTCGAAGTAGACGGTGATATCGAAGTCCAATCCCCCGATAGTGCAGTATGGGAGTCTTTTTTCTCTGATCAATTGGATGGAGATTTCATGATATCATCGCCGGTGAGGAACATATCTTCAACGCAAGCTTCAAATCATAACTACAATTACAACTATGTCCAGTCCATGCACGGTCAAAGCCTCTTGGGATGCTCCCCTCCACGATCTTCATCTCTGCTA…	MGSLKSEVGSLKTENSCTKMPPTSPNESVADSKKITPPSSIDYDQNSCLTPSSLSLPALKFEVDGDIEVQSPDSAVWESFFSDQLDGDFMISSPVRNISSTQASNHNYNYNYVQSMHGQSLLGCSPPRSSSLLGAAFSSTQKGKGQSPLHRVFNSPNNQYMQLESLSLPGLESFLDDFERDDDLIAYTPIKSSGAVGSSPECFDAVTTVPALLDCLAMPNSSRFCGSMSETSVLGGSQLTQESEIYQQVGSVSTAPLSQQLQEERQQEKQQQQSQPPQNINHSMLVAPPIGPEEQDSGLQLVHHLLACAEAVAKEDYMLGRRYLHHLNRVVTPLGDSMQRVASCFTEALSARLAATLATKPSPSISKPFTPFPPNSLEILKIYQILYQACPYIKFAHFT…
CsGRAS39	CSA023164.1	ATGGCCATGGTGGTCGACGACACCATCATCCCCGAACTAGACTTTTCTAGTTACACCACCACCACTACGAGCGAAGATGACTATGTGTGCACTTGGAACGATTGGTCTCCGGTGGTGGACTGGGAAGAACTTTCCGGAGGCCATGACAATTTCCATGACCTCATCGAATCCATGATGGACGACAACGCCGAGTTGCAAGGATTATCTTGCAATTCGGTGTCGTCCACTGATATGATGGTGATAGAAGAGCACATGGAAATGAACAGCAGTAGCAGTGGCAGTGATGGTGGGATCGATGACTTCAAAGGGCTAAGGTTGGTCCACCTCTTGATGGCCGCGGCGGAGGCGCTGACCGGAGTCAACAAGAGCCGGGAACTGGCTCGGGTGATATTGGTTCGG…	MAMVVDDTIIPELDFSSYTTTTTSEDDYVCTWNDWSPVVDWEELSGGHDNFHDLIESMMDDNAELQGLSCNSVSSTDMMVIEEHMEMNSSSSGSDGGIDDFKGLRLVHLLMAAAEALTGVNKSRELARVILVRLKELVSPTDGSNMERLAAHFTDALQGLLDGACGLHNKHTITNGPHHHHRDDHHPTDVLAAFQLLQDMSPYVKFGHFTANQAILEAVAHDRRVHIVDHDIMEGIQWASLMQALVSRKDGPPAPHLRITAISRGGSCRRSIGTVQETGRRLVAFAASIGQPFSFHQCRLDSDETFRPSVLKLVKGEALVFNCMLHLPHFNYRTPESVTSFLFGAKTLNPRLVTLVEEEVGSRSEGGFMGRFMDSLHHYSAMYDSLEAGFPMQGRARAL…
CsGRAS40	CSA024030.1	ATGGAGAGAACTCTCTTCACTCCAAGAGAAACACACTTTTCATTCTCCTCCAACCACCACATCATCCATGGTCATCCAAGCATGCAAAGCACCAATAATCAGCCCCAAACTAGCCACACATCGACTAGTCGGTCTTCAGATTCCGGTGAGCCAAACACAGACGGAAAATGGGCTTCAAGGCTTCTTAGGGAGTGTGCGCGAGCAATCTCTGACAAGGACTCAACCAAAATCCATCACCTTCTATGGATGTTAAACGAGCTCGCCTCTCCCTATGGTGATTGCGATCAAAAGCTAGCATCTTATTTCTTACAAGCCCTCTTTTGTAAGGCAACTGAATCCGGCCTACGATGCTTCAAAACCCTAACTTCTGTTGCTGAAAAGAACCACTCCTTCGATTCA…	MERTLFTPRETHFSFSSNHHIIHGHPSMQSTNNQPQTSHTSTSRSSDSGEPNTDGKWASRLLRECARAISDKDSTKIHHLLWMLNELASPYGDCDQKLASYFLQALFCKATESGLRCFKTLTSVAEKNHSFDSARKLILKFQEVSPWTTFGHVASNGAILEALEGESKLHIIDISNTLCTQWPTLLEALATRNDETPRLKLTVVVTTSIVSSVMKEIAQRMEKFARLMGVPFEFNVITGLNHLGELTKEGLGVQEDEAIAVNCIGALRRVEVDERGSVIRMLQSLRPRVVTVVEEEADFSSSRNDFVKCFEECLRFYTLYFEMLEESFVPTSNERLMLERECSRSIVRVLACDDENGVLGDCERKERGCQWSLRLKEAFSPASFSDDVVDDVKALLKRY…
CsGRAS41	CSA024749.1	ATGAAAACAGAACTGAGAGGTACTAGAACAACACCCATTTCATTACAAAACCCTAATCTCTTGAGTAGTGCTCAGAGCTCTCTATCGGGTGCACTCAAAGGGTGTCTCGGCAGCCTTGACGGAGGGTGCATAGAGAAGCTTCTACTCCACTGTGCAAGTGCCCTAGAGAGCAACGATGTGACTCTAGCTCAACAAGTCATGTGGGTTCTCAACAACGTGGCCTCTGCTGTCGGAGACCCTAACCAGAGGCTCACCTCATGGTTTTTAAGGGCACTCATCTCTAGAGCATCTAGGGTTTGCCCTACAGCCATGAATTTTAATGGAAGCAACACCCTTCTTCAGAGGAGGTTGATGTCGGTCACTGAGCTTGCCGGGTATGTTGACTTAATCCCTTGGCAT…	MKTELRGTRTTPISLQNPNLLSSAQSSLSGALKGCLGSLDGGCIEKLLLHCASALESNDVTLAQQVMWVLNNVASAVGDPNQRLTSWFLRALISRASRVCPTAMNFNGSNTLLQRRLMSVTELAGYVDLIPWHRFGFCASNSAIFKAIEGCPKVHILDFSITHCMQWPTLIDALGKREGGPPSLRISVPSWRPHVPPLLNVSSEEVGLRLANFAKLREVLFEFNVIEDHTSSSEESSSFHYDSLLSKLNPATLNLRDDEVLVINCQNWIRYLPDEQQGCARDTFLEIIKGLNPRIIIIVDEDSDLGASSLTSRITTCFNYLWIPFDALETFLPKDSAQRIEYEADIGHKIENIIGFEGIQRIERLESGIKLCQRMKNSCFLSVPFDEETVGEVKLLLDE…
CsGRAS42	CSA024975.1	ATGGCTTCTGGTCTCTACCTTCAATCCAAATTTCACGACAACGAGAAAAGCGACGATGCTATCGGGCTTGACCTGAACGTGTCGACCTACGTCTTCCCTCGCTTGCCCAAATTGGAGAATAGTTCTTCCACCTGTTACACTCCTTGCTCGGACAAAACTAGAACCCATAAGAGGCTGAGGCTGTGGCAGATAGGAAGTGCAGAGTCTATCAATAATAGTGTTTGTAGTGATAGTAGTACCCTTTTCAGTCGGAGTGCAAATAGCTTGCCAGGGCTCCATTTCCGGGATCATATATGGGCGTATAAGCAAAGATACCTAGCGGTGGAGGCCATGAATGAGGCAGCTAAAGCGTTGGTAAATGACGAGGGAGATGATCATGTCAAGGAAGAAGTAACCGGA…	MASGLYLQSKFHDNEKSDDAIGLDLNVSTYVFPRLPKLENSSSTCYTPCSDKTRTHKRLRLWQIGSAESINNSVCSDSSTLFSRSANSLPGLHFRDHIWAYKQRYLAVEAMNEAAKALVNDEGDDHVKEEVTGDGVRLVQLLLACAEAVACRDKSHASALLSELRSEALVFGTSFQRVASCFVQGLSDRLALVHLLRGIVPAATPPKNMAISLEKEEALSLVYDICPQIQFGHFIANAAILEALEGESSVHIVDLGMTLCLRHGHQWRRLMHGLVNRAGQRPRRVRITGVGSCGEHLRGIGDELERYARTLDLNFEFLVVESNLENLQAKEFGVRGSEVLVINSILQLHCVVKESRGALNSVLQTMHELNPKALVLVEQDSSHNGPFFLGRFMEALHYY…
CsGRAS43	CSA026671.1	ATGCAATCTTCACAACAACACACAAGATCGGTCATGTCCAACGCATTATACTATGAGCCAATGCAAGACGTTGAGGCCTATTCTTTGCCTCAATGTCAAGCTTTGGACCACCAGTTATGCTATAGTAACAGCAGCCACGGAAGTCACTCCTTGATTCAAACTTCCCTTGAAAAGTACTGTACCCTCGAGTCATCCTCACCAACCAGTTGTTACACTGTTTACAATTCACCATCAACCGCCAGTTTCTCACCCAATGGAAGTCCCATGTCACAGCAAGACAATAACTATGGGTCCCCTGTAAGTGGGTCTTGCGTAACTGACGATGTCAATGAATTTAGGTACAAGCTACGTGAATTGGAAACCGTAATGCTCGGGCCTGATTCTGATAAACTCGACAGT…	MQSSQQHTRSVMSNALYYEPMQDVEAYSLPQCQALDHQLCYSNSSHGSHSLIQTSLEKYCTLESSSPTSCYTVYNSPSTASFSPNGSPMSQQDNNYGSPVSGSCVTDDVNEFRYKLRELETVMLGPDSDKLDSYEIASPKIESWRQMMEAIPKRDLKQILIACAKAVSENDMLTSQWLMAELRQMVSVSGEPIQRLGAYMLEGLVARLASSGSLIYKSLRCKEPASTDLLSYMHILYEVCPYFKFGYMSANGAIAEAMKDENRVHIIDFQIAQGSQWVTLIQAFAARPGGPPHIRITGIDDSTSAYARGGGMNIVGHRLTRLAKSFKVPFEFHGAAMSGCEVELENLGIRPGEALAVNFAFMLHHMPDESVSTQNHRDRLLRLVKSLSPKVVTLVEQES…
CsGRAS44	CSA029155.1	ATGGATTTTCCAATTCTCTCTCAAGCTTCAAAACCCATTTATAAATCTGATTCTTCATCGTCTTCTGATGTGAATCGGGTGAGCGATGCTTCTTCCGAAGAAGGTGCTTTCTCTGATGCCACTCTCAAGCTAATCAACCAGATGCTTATGGAAGAAGACGATTTGGAGGATAAGCCTTGTATGTTCCGAGAGTGCTTGGCTCTCCAAGCTACTGAGAAATCTTTCTATGATGCTCTTGGAGAGAAGTACCAACCTCCCTCCTCGAATGCAGACCATGTGTTCGACCTTAATCCCAGCCCAGATGATCACTCTCCCGATGGTGAAAGCAGTGACAGCCCTGGTTCTGTCAACTACTTCGTCGAGCCCAATTGGGTTCGTGATCAAGAGAAACTTGAAAGA…	MDFPILSQASKPIYKSDSSSSSDVNRVSDASSEEGAFSDATLKLINQMLMEEDDLEDKPCMFRECLALQATEKSFYDALGEKYQPPSSNADHVFDLNPSPDDHSPDGESSDSPGSVNYFVEPNWVRDQEKLERSSSHFGTTCEPVSQSIGSSKGSGDGSVDTLVNQSQPFWLLSGGNTKVAELVPNKKFVNYGLEMKEKNSKVAAQEEKNGSREKKTHHRGNGDNADDGRTNKQLASYTDDSDEQLKMFDIVFLSSDLRQGSELCPHHDDNDSAKKLQQNGPSKGSNGGKGRGRKQGNKKEMVDLRTLLTQCLQAVARADIRSVNEQLNRIRQHSSAQGDGIERLAHYFANALEARLAGTGTALYVASSTKRISAADVLKSYQTYIKACPFNRMSNLYA…
CsGRAS45	CSA031096.1	ATGTTGGGGTCATTTGGTTCTTCTTCCCGTGAGGAAGAAGACCACCCAACTCCAACTCCATCAGATGCGCACTTATTCCCCCAGCACCAGCAGATTCCACCACAGGGCTTCACCTCCCCAGCAATACACATGCGCCAATTACTCATAAGCTGCGCCGAGCTAATCTCAGGGTCAGATCTCGCCGCCGCTCACCGCCTCATCACCATTTTATCAGCCAACTCTTCCCCTTTCGGTGATTCCACTGAACGATTAGTCCACCAATTCACCAAATCACTCTCCCTCCGCCTCAGTCGCTACACCGCCACGGCCACTACAGCAGCTAGAGCTAGTAGCAGTGCTGTTAATGTACCCGATTCGGAGTCCGACGAAGCGGTTGTTCAGTCCTCATATTTAACTCTC…	MLGSFGSSSREEEDHPTPTPSDAHLFPQHQQIPPQGFTSPAIHMRQLLISCAELISGSDLAAAHRLITILSANSSPFGDSTERLVHQFTKSLSLRLSRYTATATTAARASSSAVNVPDSESDEAVVQSSYLTLNQVTPFIRFSHLTANQAILEAIDGQAAIHILDFDIMHGVQWPPLMQAIAERFPLPSLRITGTGQDLEMLRRTGDRLAKFAHSLGLRFQFHPLLLFNTDDPTSVAAAVLLLPDETLAVNCVLYLHRLLKDRDKLRLFLQRIKAMNPRVVTVAEKEANHNHPLFMNRFIEAVDHYTALFDSLEATLPPNSHERLVVERVWFGREIEDIVAAEGDRRRQRHERFRSWEVMLRSSGFNNVPLSPFALSQAKLLLRLHYPSEGYQLHTLND…
CsGRAS46	CSA032059.1	ATGTTTCAAGATGATGGGTCGTCTTCTATAACTTCAACGCCTCTTCAAGCCTTTCCCATTATGTCTCTTTCCCCTGGCTTTGGATCAGCATACCCGTGGCTCAAAGAGCTCAAATCCGAGGACCGAGGCCTGTATTTGATCCATCTGTTGCTGGCTTCTGCAAATCATGTTGCTACAGGCAGCCTTGAAAATGCTAATATCACCCTTGACCAAATTTCCCAACTTGCCTCTCCCGAAGGCGATACAATGCAACGCATAGCCGCCTACTTCACTGAGGCACTCGCTGAACGGATTCTCAAAGGTTGGCCCGGTCTTTACAAGGCCCTCCATTCTACTAGAATCTCTTTGGTATCAGAAGAAATTCTCGTCAGAAAACTGTTTTTTGAGTTGTTTCCCTTC…	MFQDDGSSSITSTPLQAFPIMSLSPGFGSAYPWLKELKSEDRGLYLIHLLLASANHVATGSLENANITLDQISQLASPEGDTMQRIAAYFTEALAERILKGWPGLYKALHSTRISLVSEEILVRKLFFELFPFLKVAFVITNQAIIEAMEGEKMVHIIDLNAAEPAQWGALIKDLSARPEGPPHLRITGVHQQKEVLEQMAHILTEEADRLDIPFQFNQVVSKVEDLDIEKLRVKTGEALAISSVLQLHTLLANNDELRKKSSMTPNNANGVNLQRTLQMNQRTLGELLEKDLVNGYSPTSHDSASSSPLSLNTSARMDSFLNALWGLSPKVMVVTEQDSNHNGSTLMERLLEALYFYAALFDCLESTLPKTSLERLKVEKMLFGEEIKDIITSEGAER…
CsGRAS47	CSA032161.1	ATGGATGACCTTGTCCAAGAATATAGACATTTCGGTAGAATGAACTTGTTTGGTTTTGACCACATATTGATTCCTTCCGAATCAGATCACCATGAATTTGGTTTCCTTTCGAATCACCCAAATCCGATTAATTTAGGGCCTCAGGGCAATGTGTACGATGCTGTACTCAAGTACATAACCCAGATGCTTATGGATGATGAGGACTTGGAAACTAGGTCCAGTGTGTTTCAGGATAGCTTGGCTCTCCAACAAGCTGAGAAATCCTTGTATGATCTACTTGGTGAGAAGTACCCCCCTTCCCCAAACCCTAGCCCGCCACCTGTTTGTGAAAATGCAGAGAGCCCGGATGATGATTTCATTAGTTCTAGGTGTAGTTGCGTTTCTAATAATAGCTCTGCT…	MDDLVQEYRHFGRMNLFGFDHILIPSESDHHEFGFLSNHPNPINLGPQGNVYDAVLKYITQMLMDDEDLETRSSVFQDSLALQQAEKSLYDLLGEKYPPSPNPSPPPVCENAESPDDDFISSRCSCVSNNSSASVSNVIDCCPIGDLNKFGGSLVVQSSRVDNHNFDAVDGTVDSLVDSFQVLDPSNGSQAISWFREVEGVGEVTQILPKEEAEKNRQSRGKKSHYREDGDDLEAGRSNKQLASYAENFDEQSEMYDELLLGPALNPHLHNGSSAFLSDEAPQSGVGGKLEKNGQATGSSGRKPHRKKGNKREVVDLMTLLTQCSQAMASTDNRTANDLLKQIRQHSSPRGDGTERLAHYIANALEARLAGTGRAVDAPHLIKRLSAADTLKAYEAFLT…
CsGRAS48	CSA032415.1	ATGAAGCGCGACCTTCATAACCCTCCTCCTCCTCCTCCTCCTCCCTATAAGGACACTTTCTGCGGCGGCTGTGGTTACTCGACGGAGGAGGCGAGTGGGAAAAGTAAGATGTGGGAGGAACAGGATGCTGGAATGGATGAGCTATTGGCTGTGTTGGGTTACAAAGTGAAAGCTTCCGACATGAGCGAAGTTGCTCAGAAGCTCGAACAGCTCGAAGAAGTGATGGGTCATGCTCAGGAAGATGGCTTGTCTCACCTTGCTTCCGAGACTGTTCACTACAACCCTTCCGATCTCTCTTCTTGGCTCGAATCCATGATTTCCGAGCTCCACCCTCTTCCTAATTTCGACTCTTCCCTCCCTCCTCCGTCGGCCTTCGACAGCCGCCGCCACCCCCTAAAT…	MKRDLHNPPPPPPPPYKDTFCGGCGYSTEEASGKSKMWEEQDAGMDELLAVLGYKVKASDMSEVAQKLEQLEEVMGHAQEDGLSHLASETVHYNPSDLSSWLESMISELHPLPNFDSSLPPPSAFDSRRHPLNHRIFHDSFSDDYDLKAIAGKAVYPEIQQPNKRLKPSSASSSSTVSSIPVGIWTLPLPLPDNDSSTASTRPLILVDSQENGIRLVHALMACAEAIQQDNLKLAEALVKQIGLLAVSQAGAMRKVATYFAEALARRIYRLYPQNSQDNAFSDLLQMHFYETCPYLKFAHFTANQAILEAFANHRRVHVIDFSMKQGMQWPALMQALALRPGGPPTFRLTGIGPPSDDNTDHLQEVGWKLAQLAETIHVKFEYRGFVANSLADLDASML…
CsGRAS49	CSA032696.1	ATGGTGCTTGATGAATCTGATCCAATATCTAGCTCTGATCACATATTAGATTGGTTGGAAGGCTCAATATCGTTCCTTCCATCGTTTTTAGAGGATCCATATAACTCTGGCGATTTAAACGGTGATCAATGGTGGGTTCAAGGGTGTCAAGATCTAGGACAAGAGTTTTTGAATACTAGTTCTACTTCTTTTAATAGCGCTTCTACCATCACCACCGCTACCAGCACCACGCTAACAGGTCCCGTCGTCACGAACGATGTACCACCATCTGATTCATGCAAGAAACGGAAGGTATCCGATGACCCGGTTCCCAAAGCACCTCAAAATCAGCGGAAGAGTCAGAACCGCCGGGTCAACAAGGCCACTGACGATGGGGATGCAGTGGTGGAACAAGGGGTG…	MVLDESDPISSSDHILDWLEGSISFLPSFLEDPYNSGDLNGDQWWVQGCQDLGQEFLNTSSTSFNSASTITTATSTTLTGPVVTNDVPPSDSCKKRKVSDDPVPKAPQNQRKSQNRRVNKATDDGDAVVEQGVTVKKSVGTKKASAKSVGNNCNNGNNREGRWAEQLLNPCAAAITTSNMTRVQHLLYVLHELASASGDANHRLADHGLRALTHHLSSPGSSVSVGTINFACTKPQFFQKSLMRFDEVSPWFMFPNKIANTSILQILGEEDRSRNLHILDIGVSHGFQWPTLLEALTRRPGGPPPLVRLTVIGATTDDDRNPDIPFANGPPGHSSSTQLLCFAKSMNINLQINRLDNHPLQNLNTQIINSSPDETLIVCSQFRLHHLNHNCPDNRTEFL…
CsGRAS50	CSA033502.1	ATGTTGGCTGGGCGTTCTTCTGCATTGTTGTCCCCAAGGCATAGATTGAGGAGCGAAGCATCTGCACAGTTTCAAGCTTGTCATTTTCCTTCAATGAGTACACAAAGACTTGAATTGCCATGTAGTTTCCCAAGAAAAGACACCTCAAGATCACAACCCACTAGGCCAGTGGGACTTTCTGTTGAGAAGCCACTCGAATCGAAGACCAGTAGTTTTTCTCTGAAGCACAACATTATCGAAGGTAGGAGAGAGATCAAAGATGAATTTTGGGAGAAAGGTAAGAGCTTGAAGAGGTTTGCTGCGCAGAGCTCTTTGGATGGTGAAGATGATGATCAGTACTGCATAAATAGGGCTAAGAGGAAAAGAGGCAATGGAAAATCAGAGGATTGTCATGAATCT…	MLAGRSSALLSPRHRLRSEASAQFQACHFPSMSTQRLELPCSFPRKDTSRSQPTRPVGLSVEKPLESKTSSFSLKHNIIEGRREIKDEFWEKGKSLKRFAAQSSLDGEDDDQYCINRAKRKRGNGKSEDCHESGEELSLGQLGIGKFWFQPQYPFPVTCSGEEERVCFVPSDVISPSLPLSIAPWVESVETASHGPAQEASGSSTSSESSHSLALSLNDNFPGHETGNGSGASGLPNPSEGAEMVVSGDNDNCGDEESDGFELIRLLMACVEAIGSKNIAEINHFIAKLGDLASPRGPPISRVIAYFTEALALRVTRLWPYVFHINTPRELDRGDDDGGNSLRLLNQVSPIPKFIHFTSNEILLRAFEGKDRVHIIDFDIKQGLQWPSLFQSLASRTNP…
CsGRAS51	CSA034367.1	ATGATAAGAATGCAATACAACTTGAAGGAAAAGGGTGTGTTGGAAGTTGGAGATTTTGATTCTGAAGCAAAGTGGAAGAAGAAAGAAGGAAGTTTTGCAAGCAATGAACCAATCTCTGTGCTGGACACAAGGAGGAGTCCGAGCCCTTCCACATCAACATCAACCCTCTCTTCATCTCTCGGCGGCGGCGGAGTGGGCTCCTCCTCTGGTTCCACCGACAACACAGCCAGTCTGGCGGCGGTTTCCGGCAACAACCTCTGGCCGCCGGAGAGAGGGCCGGCAGATTTAGCCGCCGCATGCGGTGGCCGGAAGGACGAATGGGCGTCGGAGCTGCAACCTATTCCTGTGGGACTCGAGGTGTCTGGAGGTGAAAGATTTGGGCTTGGGTTGGAGGATTGG…	MIRMQYNLKEKGVLEVGDFDSEAKWKKKEGSFASNEPISVLDTRRSPSPSTSTSTLSSSLGGGGVGSSSGSTDNTASLAAVSGNNLWPPERGPADLAAACGGRKDEWASELQPIPVGLEVSGGERFGLGLEDWESLLSESGQDQSLLRWISSEVDDGSFSLKQLLQSSNPNEFDGNVIPAVIDQSSGFKNDDNSVKILGPNNVNLQIPNLGPSLSNLLPNGVVYQQQQQLQNPDEKLQIFNPQLFINSNNQINQSQNLFTPPLYAQQQDPLRLLQPHPKRQNLGVFDPGLEFLLRQQLPPLPPLTVPKQEAAAAGGDQTPPPPPPHHQLCKAAELILAGNFSHAQGILARLNHQLSPVSKPFQRATFYFKEAVQLSLIPNPVVTPRTPTPFDGIFKMGA…
CsGRAS52	CSA036596.1	ATGCCCTTACCCTTTGATTTTCAGGGGAAGGGGTTATTAGATTCTTCTTCTTCTTCATATTCTTGTTCTTCATTGTCTCCATTTTCAAATCCATTGTTGAAATACAAAGAAAGTTGCTTTCTTGGTAGTGAGCCTACCTCTGTCCTGGATACCATCGGAAGCCCAAGCCCTCCTACTTCAACCTCAACCCTGTCTTCTTCTTTGGGCGGCGGCGGTGGTGGCGGCGGTGTGGCGGCGGTTTCAGGAAACTCATCTCACAAATGGCCTCCAAACTCGAATGTTGGAGTTGAATCAGCCTCACTGGAGATAACCACCACCGCCGGCGCCGCCGTGACGGCGGAGAAATGTGGGCTTGGGATGGAGGATTGGGAGAGCTTGTTGTCCGAGTCTGCGGCGGCG…	MPLPFDFQGKGLLDSSSSSYSCSSLSPFSNPLLKYKESCFLGSEPTSVLDTIGSPSPPTSTSTLSSSLGGGGGGGGVAAVSGNSSHKWPPNSNVGVESASLEITTTAGAAVTAEKCGLGMEDWESLLSESAAASPSQEQSVIRWIMGDVDDPSMGLNKLLQSGGGGAQPPEFEFHGGFGVVDQGFGLDMVSSVGNFMGSINPSLPTSGFSQEKLSLPPNTPILTNYKLPNPQNPNLFSPGLFNPPQQCQQQQPPLECSDVKPQIFNPPLLINHHQAHHTQNPSFFLPFPHTHQEHHLMPPQKRHNPGGGGLEQISKGPFSDSMLHQQPQGLSHQLQLLPNYLQQRPTMSMKPKFEAADEMGQQQQGIIDQLFKAAELVQTGNSVLAQSILARLNHQLSA…

## Sheet: Table S2
Table S2. A catalog of CsGRAS proteins with their HMM profiles
CsGRAS name	Alignment		Envelope		HMM Accession	HMM name	HMM		HMM length	Bit score	Individual E-value	Conditional E-value	database significant	outcompeted	clan
	Start	End	Start	End			Start	End
CsGRAS1	214	583	214	584	PF03514.13	GRAS	1	373	374	435.63	1.3e-130	7.7e-135	1	0	CL0063
CsGRAS2	46	470	46	470	PF03514.13	GRAS	1	374	374	438.36	1.9e-131	1.1e-135	1	0	CL0063
CsGRAS3	115	486	113	486	PF03514.13	GRAS	3	374	374	339.12	2.7e-101	1.6e-105	1	0	CL0063
CsGRAS4	382	753	382	753	PF03514.13	GRAS	1	374	374	382.59	1.7e-114	1e-118	1	0	CL0063
CsGRAS5	222	591	221	591	PF03514.13	GRAS	2	374	374	447.31	3.6e-134	2.2e-138	1	0	CL0063
CsGRAS6	91	463	89	463	PF03514.13	GRAS	3	374	374	367.4	6.9e-110	4.1e-114	1	0	CL0063
CsGRAS7	325	697	325	697	PF03514.13	GRAS	1	374	374	382.24	2.1e-114	1.3e-118	1	0	CL0063
CsGRAS8	186	544	185	544	PF03514.13	GRAS	2	374	374	305.14	5.7e-91	3.4e-95	1	0	CL0063
CsGRAS9	386	762	386	763	PF03514.13	GRAS	1	373	374	352.37	2.6e-105	1.5e-109	1	0	CL0063
CsGRAS10	175	545	175	545	PF03514.13	GRAS	1	374	374	421.22	3.1e-126	3.7e-130	1	0	CL0063
	1021	1043	1019	1046	PF00806.18	PUF	3	25	35	19.04	0.00071	8.5e-08	1	0	CL0020
CsGRAS11	224	592	224	592	PF03514.13	GRAS	1	374	374	463.55	4.2e-139	5.1e-143	1	0	CL0063
	48	115	48	116	PF12041.7	DELLA	1	68	69	121.59	8.5e-36	1e-39	1	0
CsGRAS12	244	606	244	606	PF03514.13	GRAS	1	374	374	454.5	2.4e-136	2.8e-140	1	0	CL0063
	50	116	50	118	PF12041.7	DELLA	1	67	69	120.68	1.6e-35	1.9e-39	1	0
CsGRAS13	276	634	274	634	PF03514.13	GRAS	3	374	374	280.23	2.1e-83	1.3e-87	1	0	CL0063
CsGRAS14	169	541	169	542	PF03514.13	GRAS	1	373	374	354.84	4.6e-106	2.7e-110	1	0	CL0063
CsGRAS15	176	546	176	546	PF03514.13	GRAS	1	374	374	451.78	1.6e-135	9.5e-140	1	0	CL0063
CsGRAS16	156	519	156	519	PF03514.13	GRAS	1	374	374	415.89	1.3e-124	1.5e-128	1	0	CL0063
	28	93	28	94	PF12041.7	DELLA	1	67	69	106.1	5.8e-31	6.9e-35	1	0
CsGRAS17	174	546	174	546	PF03514.13	GRAS	1	374	374	417.3	4.8e-125	2.9e-129	1	0	CL0063
CsGRAS18	148	518	148	518	PF03514.13	GRAS	1	374	374	456.13	7.6e-137	4.5e-141	1	0	CL0063
CsGRAS19	283	650	283	651	PF03514.13	GRAS	1	373	374	401.06	4.1e-120	2.4e-124	1	0	CL0063
CsGRAS20	390	745	389	745	PF03514.13	GRAS	2	374	374	410.37	6.1e-123	3.6e-127	1	0	CL0063
CsGRAS21	412	784	412	784	PF03514.13	GRAS	1	374	374	396.47	1e-118	6.1e-123	1	0	CL0063
CsGRAS22	54	448	54	449	PF03514.13	GRAS	1	373	374	306.25	2.6e-91	1.6e-95	1	0	CL0063
CsGRAS23	80	458	80	458	PF03514.13	GRAS	1	374	374	314.44	8.6e-94	5.1e-98	1	0	CL0063
CsGRAS24	145	508	145	508	PF03514.13	GRAS	1	374	374	429.43	9.8e-129	1.2e-132	1	0	CL0063
	26	91	26	93	PF12041.7	DELLA	1	67	69	104.7	1.6e-30	1.9e-34	1	0
CsGRAS25	151	519	151	519	PF03514.13	GRAS	1	374	374	373.72	8.3e-112	5e-116	1	0	CL0063
CsGRAS26	204	572	203	573	PF03514.13	GRAS	2	373	374	432.12	1.5e-129	8.9e-134	1	0	CL0063
CsGRAS27	386	756	386	756	PF03514.13	GRAS	1	374	374	364.14	6.8e-109	4e-113	1	0	CL0063
CsGRAS28	124	298	124	300	PF03514.13	GRAS	1	173	374	168.19	2.4e-49	1.4e-53	1	0	CL0063
	300	449	296	449	PF03514.13	GRAS	224	374	374	126.07	1.5e-36	8.9e-41	1	0	CL0063
CsGRAS29	185	554	185	555	PF03514.13	GRAS	1	373	374	426.78	6.3e-128	3.7e-132	1	0	CL0063
CsGRAS30	144	499	144	499	PF03514.13	GRAS	1	374	374	361.38	4.7e-108	2.8e-112	1	0	CL0063
CsGRAS31	373	443	371	454	PF03514.13	GRAS	3	73	374	48.46	5.7e-13	3.4e-17	1	0	CL0063
	455	544	450	547	PF03514.13	GRAS	108	196	374	65.24	4.5e-18	2.7e-22	1	1	CL0063
	543	661	539	674	PF03514.13	GRAS	233	348	374	84.09	8.5e-24	5.1e-28	1	0	CL0063
CsGRAS32	202	354	202	357	PF03514.13	GRAS	1	149	374	124.7	3.9e-36	2.3e-40	1	0	CL0063
	356	605	354	605	PF03514.13	GRAS	117	374	374	269.08	5.2e-80	3.1e-84	1	0	CL0063
CsGRAS33	636	1015	635	1015	PF03514.13	GRAS	2	374	374	386.89	8.3e-116	9.9e-120	1	0	CL0063
CsGRAS34	312	683	312	683	PF03514.13	GRAS	1	374	374	370.53	7.8e-111	4.7e-115	1	0	CL0063
CsGRAS35	42	428	41	429	PF03514.13	GRAS	2	373	374	289.19	4e-86	2.4e-90	1	0	CL0063
CsGRAS36	121	501	119	501	PF03514.13	GRAS	3	374	374	358.19	4.3e-107	2.6e-111	1	0	CL0063
CsGRAS37	32	412	32	413	PF03514.13	GRAS	1	373	374	360.92	6.5e-108	3.9e-112	1	0	CL0063
CsGRAS38	301	666	301	666	PF03514.13	GRAS	1	374	374	430.35	5.2e-129	3.1e-133	1	0	CL0063
CsGRAS39	106	487	106	487	PF03514.13	GRAS	1	374	374	332.92	2.1e-99	1.2e-103	1	0	CL0063
CsGRAS40	60	431	58	431	PF03514.13	GRAS	3	374	374	313.14	2.1e-93	1.3e-97	1	0	CL0063
CsGRAS41	45	428	44	429	PF03514.13	GRAS	2	373	374	284.13	1.4e-84	8.3e-89	1	0	CL0063
CsGRAS42	138	494	138	497	PF03514.13	GRAS	1	360	374	338.9	3.2e-101	1.9e-105	1	0	CL0063
CsGRAS43	156	526	156	526	PF03514.13	GRAS	1	374	374	460.15	4.5e-138	2.7e-142	1	0	CL0063
CsGRAS44	305	676	305	676	PF03514.13	GRAS	1	374	374	378.78	2.4e-113	1.4e-117	1	0	CL0063
CsGRAS45	44	417	44	417	PF03514.13	GRAS	1	374	374	420.58	4.8e-126	2.9e-130	1	0	CL0063
CsGRAS46	46	468	46	468	PF03514.13	GRAS	1	374	374	463.38	4.8e-139	2.8e-143	1	0	CL0063
CsGRAS47	318	687	317	687	PF03514.13	GRAS	2	374	374	332.4	3e-99	1.8e-103	1	0	CL0063
CsGRAS48	216	583	216	583	PF03514.13	GRAS	1	374	374	464.89	1.7e-139	2e-143	1	0	CL0063
	46	113	46	114	PF12041.7	DELLA	1	68	69	120.05	2.6e-35	3.1e-39	1	0
CsGRAS49	165	541	164	541	PF03514.13	GRAS	2	374	374	258.6	7.9e-77	4.8e-81	1	0	CL0063
CsGRAS50	263	629	263	630	PF03514.13	GRAS	1	373	374	417.45	4.3e-125	2.6e-129	1	0	CL0063
CsGRAS51	327	685	325	685	PF03514.13	GRAS	3	374	374	281.59	8.2e-84	4.9e-88	1	0	CL0063
CsGRAS52	368	722	367	722	PF03514.13	GRAS	2	374	374	325.7	3.3e-97	1.9e-101	1	0	CL0063

## Sheet: Table S3
Table S3. Physical and chemical characterization of CsGRAS proteins.
CsGRAS Name	Number of amino acid	Molecular weight Mw/Da	Theoretical pI	Number of negatively amino acid (Asp + Glu)	Number of positively amino acid (Arg + Lys)	Instability index	Aliphatic index	Average of hydropathicity
CsGRAS1	584	65172.4	5.73	72	59	55.37	78.68	-0.44
CsGRAS2	476	53561.6	6.13	56	49	53.17	93.24	-0.161
CsGRAS3	488	55316.2	5.88	63	52	55.96	75.74	-0.389
CsGRAS4	758	86199.2	7.58	97	98	52.92	74.72	-0.597
CsGRAS5	591	66272.6	5.19	83	65	43.63	77.6	-0.435
CsGRAS6	466	50372.9	5.2	57	41	57.69	91.09	-0.17
CsGRAS7	702	79374.2	5.85	98	85	47.55	72.52	-0.557
CsGRAS8	545	60592.3	5.48	67	49	43.76	81.23	-0.199
CsGRAS9	765	86554	5.12	111	83	54.94	71.14	-0.563
CsGRAS10	1123	124922	5.42	127	96	45.95	86.04	-0.199
CsGRAS11	594	65124.2	5.22	72	47	47.8	76.21	-0.313
CsGRAS12	619	67598.9	5.28	80	57	42.92	81.83	-0.308
CsGRAS13	635	69605.5	5.35	62	43	47.31	86.33	-0.164
CsGRAS14	544	61745.5	8.44	71	76	51.94	79.41	-0.452
CsGRAS15	546	60664.6	5.36	67	47	48.31	86.1	-0.269
CsGRAS16	532	58302.1	5.19	61	39	45.52	90.98	-0.121
CsGRAS17	546	60715.5	5.57	65	50	53.39	76.79	-0.339
CsGRAS18	518	58217.1	5.62	61	47	50.8	83.22	-0.223
CsGRAS19	670	74067.2	5.56	90	73	55.27	80.96	-0.384
CsGRAS20	751	81671.9	6.34	71	62	50.26	81.89	-0.325
CsGRAS21	787	89008.5	5.62	107	91	57.77	76.18	-0.476
CsGRAS22	451	50397.6	5.49	51	38	44.79	88.47	-0.11
CsGRAS23	460	52687.2	6.02	68	61	38.7	86.91	-0.372
CsGRAS24	527	58003.6	5.5	59	38	45.1	90.72	-0.112
CsGRAS25	520	57512.8	5.63	62	50	55.57	91.17	-0.074
CsGRAS26	573	64589.7	4.88	82	54	45.97	79.67	-0.412
CsGRAS27	758	85809.4	5.8	100	80	44.54	78.05	-0.468
CsGRAS28	455	50297.3	5.05	61	36	40.33	84.26	-0.275
CsGRAS29	557	62405.5	5.76	71	58	55.22	78.31	-0.393
CsGRAS30	504	56786.8	6.1	54	43	48.41	87.3	-0.186
CsGRAS31	691	78020.3	4.96	100	66	51.36	71.03	-0.538
CsGRAS32	606	66844.3	6.34	66	61	57.84	87.89	-0.134
CsGRAS33	1340	146536	6.34	128	114	44.95	90.12	-0.151
CsGRAS34	687	77754.3	6.31	94	87	48.34	70.8	-0.618
CsGRAS35	435	48898.8	5.28	52	39	42.42	91.24	-0.124
CsGRAS36	502	56235.8	5.79	64	48	49.53	70.94	-0.405
CsGRAS37	416	46291.1	6.37	47	43	50.92	93.05	-0.119
CsGRAS38	667	73463	5.35	74	53	64.5	80.9	-0.286
CsGRAS39	493	54849	5.58	64	43	42.22	83.08	-0.189
CsGRAS40	432	48843.4	5.65	61	50	42.86	82.36	-0.315
CsGRAS41	435	48546.6	5.47	52	41	43.59	96.62	-0.077
CsGRAS42	639	71787.1	6.84	81	79	47.47	92.03	-0.241
CsGRAS43	526	59119.3	5.96	61	52	48.62	80.3	-0.281
CsGRAS44	680	76713.4	6.16	94	87	45.31	73.56	-0.594
CsGRAS45	417	47027.5	6.44	44	39	50.25	93.38	-0.175
CsGRAS46	471	52932.7	5.76	59	50	48.41	97.15	-0.189
CsGRAS47	694	77857.6	5.61	96	79	44.59	78.54	-0.493
CsGRAS48	585	64578.1	5.45	72	51	51.58	82.58	-0.284
CsGRAS49	549	61076.3	5.75	68	57	45.59	72.46	-0.542
CsGRAS50	645	71843.8	5.33	91	69	56.57	79.09	-0.415
CsGRAS51	686	75579.5	5.51	70	54	50.44	86.57	-0.27
CsGRAS52	723	78702.1	5.88	61	46	56.44	83.39	-0.2

## Sheet: Table S4
Table S4. Subcellular localization of CsGRAS TFs.
SeqName	Sublocalizaion
CsGRAS1	nuclear
CsGRAS2	cytosol
CsGRAS3	nuclear
CsGRAS4	nuclear
CsGRAS5	cytosol
CsGRAS6	chloroplast
CsGRAS7	nuclear
CsGRAS8	chloroplast
CsGRAS9	nuclear
CsGRAS10	nuclear
CsGRAS11	nuclear
CsGRAS12	chloroplast
CsGRAS13	nuclear
CsGRAS14	chloroplast
CsGRAS15	nuclear
CsGRAS16	cytosol
CsGRAS17	nuclear
CsGRAS18	nuclear
CsGRAS19	chloroplast
CsGRAS20	nuclear
CsGRAS21	nuclear
CsGRAS22	chloroplast
CsGRAS23	nuclear
CsGRAS24	cytosol
CsGRAS25	cytosol
CsGRAS26	nuclear
CsGRAS27	nuclear
CsGRAS28	cytosol
CsGRAS29	nuclear
CsGRAS30	cytosol
CsGRAS31	nuclear
CsGRAS32	cytosol
CsGRAS33	nuclear
CsGRAS34	nuclear
CsGRAS35	chloroplast
CsGRAS36	nuclear
CsGRAS37	chloroplast
CsGRAS38	nuclear
CsGRAS39	cytosol
CsGRAS40	chloroplast
CsGRAS41	chloroplast
CsGRAS42	nuclear
CsGRAS43	chloroplast
CsGRAS44	nuclear
CsGRAS45	chloroplast
CsGRAS46	nuclear
CsGRAS47	nuclear
CsGRAS48	nuclear
CsGRAS49	nuclear
CsGRAS50	nuclear
CsGRAS51	nuclear
CsGRAS52	nuclear

## Sheet: Table S5
Table S5 GRAS genes used in Arabidopsis and rice
AtGRAS	Gene Model	OsGRAS	Gene Model
AtSCL31	AT1G07520.1	OsGRAS1	LOC_Os01g45860.1
AtSCL14	AT1G07530.1	OsGRAS2	LOC_Os01g62460.1
AtGAI	AT1G14920.1	OsGRAS3	LOC_Os01g65900.1
AtSCL1	AT1G21450.1	OsGRAS4	LOC_Os01g67650.1
AtSCL3	AT1G50420.1	OsGRAS5	LOC_Os01g71970.1
AtSCL5	AT1G50600.1	OsGRAS7	LOC_Os02g10360.1
AtLAS	AT1G55580.1	OsGRAS8	LOC_Os02g44360.1
AtSCL28	AT1G63100.1	OsGRAS9	LOC_Os02g44370.1
AtRGL1	AT1G66350.1	OsGRAS10	LOC_Os02g45760.1
AtRGA	AT2G01570.1	OsGRAS11	LOC_Os03g09280.1
AtSCL21	AT2G04890.1	OsGRAS12	LOC_Os03g15680.1
AtSCL33a	AT2G29060.1	OsGRAS13	LOC_Os03g29480.1
AtSCL33b	AT2G29065.1	OsSHR2	LOC_Os03g31880.1
AtSCL9	AT2G37650.1	OsGRAS15	LOC_Os03g48450.1
AtHAM1	AT2G45160.1	OsSLR1	LOC_Os03g49990.1
AtRGL2	AT3G03450.1	OsGRAS18	LOC_Os03g51330.1
AtSCL29	AT3G13840.1	OsGRAS19	LOC_Os04g35250.1
AtSCL30	AT3G46600.1	OsGRAS20	LOC_Os04g46860.1
AtSCL32	AT3G49950.1	OsGRAS21	LOC_Os04g49110.1
AtSCL7	AT3G50650.1	OsGRAS22	LOC_Os04g50060.1
AtSCR	AT3G54220.1	OsGRAS23	LOC_Os05g31380.1
AtHAM2	AT3G60630.1	OsGRAS24	LOC_Os05g31420.1
AtHAM3	AT4G00150.1	OsGRAS25	LOC_Os05g40710.1
AtSCL26	AT4G08250.1	OsGRAS26	LOC_Os05g42130.1
AtSCL13	AT4G17230.1	OsGRAS27	LOC_Os05g49930.1
AtSCL15	AT4G36710.1	OsGRAS28	LOC_Os06g01620.1
AtSHR	AT4G37650.1	OsGRAS29	LOC_Os06g03710.1
AtRGL3	AT5G17490.1	OsMOC1	LOC_Os06g40780.1
AtSCL23	AT5G41920.1	OsCIGR1	LOC_Os07g36170.1
AtPAT1	AT5G48150.1	OsGRAS32	LOC_Os07g38030.1
AtSCL8	AT5G52510.1	OsCIGR2	LOC_Os07g39470.1
AtSCL11	AT5G59450.1	OsSHR1	LOC_Os07g39820.1
AtSCL4	AT5G66770.1	OsGRAS35	LOC_Os07g40020.1
		OsGRAS36	LOC_Os10g22430.1
		OsGRAS37	LOC_Os10g40390.1
		OsSCR1	LOC_Os11g03110.1
		OsGRAS39	LOC_Os11g04570.1
		OsGRAS40	LOC_Os11g04590.1
		OsGRAS41	LOC_Os11g06180.1
		OsGRAS43	LOC_Os11g31100.1
		OsGRAS44	LOC_Os11g47870.1
		OsGRAS45	LOC_Os11g47890.1
		OsGRAS46	LOC_Os11g47900.1
		OsGRAS47	LOC_Os11g47910.1
		OsGRAS48	LOC_Os11g47920.1
		OsSCR2	LOC_Os12g02870.1
		OsGRAS50	LOC_Os12g04200.1
		OsGRAS54	LOC_Os12g04370.1
		OsGRAS51	LOC_Os12g04380.1
		OsGRAS53	LOC_Os12g38490.1

## Sheet: Table S6
Table S6. Functional annotations of CsGRAS transcription factors in tea plant
GRAS name (C. sinensis)	COG class	COG class annotation	GO annotation	KEGG_annotation	Swissprot annotation	TrEMBL annotation	Nr annotation	Nt annotation
CsGRAS1	--	--	Biological Process: tryptophan biosynthetic process (GO:0000162);; Molecular Function: sequence-specific DNA binding transcription factor activity (GO:0003700);; Molecular Function: anthranilate phosphoribosyltransferase activity (GO:0004048);; Molecular Function: signal transducer activity (GO:0004871);; Molecular Function: protein binding (GO:0005515);; Cellular Component: nucleus (GO:0005634);…	--	Chitin-inducible gibberellin-responsive protein 1 OS=Oryza sativa subsp. japonica GN=CIGR1 PE=2 SV=1	GRAS family transcription factor GN=GRAS56 OS=Populus trichocarpa (Western balsam poplar) PE=4 SV=1	GRAS family transcription factor [Populus trichocarpa]	PREDICTED: Vitis vinifera chitin-inducible gibberellin-responsive protein 1-like (LOC100267541), mRNA
CsGRAS2	--	--	Molecular Function: DNA binding (GO:0003677);; Molecular Function: sequence-specific DNA binding transcription factor activity (GO:0003700);; Cellular Component: nucleus (GO:0005634);; Biological Process: regulation of transcription, DNA-dependent (GO:0006355);; Biological Process: response to osmotic stress (GO:0006970);; Cellular Component: chloroplast (GO:0009507);; Biological Process: respons…	--	Scarecrow-like protein 3 OS=Arabidopsis thaliana GN=SCL3 PE=2 SV=1	Putative uncharacterized protein GN=VIT_13s0019g01220 OS=Vitis vinifera (Grape) PE=4 SV=1	PREDICTED: scarecrow-like protein 3 [Vitis vinifera]	PREDICTED: Vitis vinifera scarecrow-like protein 3 (LOC100258442), mRNA
CsGRAS3	--	--	Molecular Function: sequence-specific DNA binding transcription factor activity (GO:0003700);; Molecular Function: protein binding (GO:0005515);; Cellular Component: nucleus (GO:0005634);; Biological Process: regulation of transcription, DNA-dependent (GO:0006355);; Biological Process: tryptophan metabolic process (GO:0006568);; Biological Process: response to stress (GO:0006950);; Biological Pro…	--	Protein SHORT-ROOT OS=Arabidopsis thaliana GN=SHR PE=1 SV=1	Putative uncharacterized protein GN=VIT_07s0129g00030 OS=Vitis vinifera (Grape) PE=4 SV=1	PREDICTED: protein SHORT-ROOT-like isoform 1 [Vitis vinifera]	Vitis vinifera contig VV78X114542.11, whole genome shotgun sequence
CsGRAS4	--	--	Biological Process: respiratory burst involved in defense response (GO:0002679);; Molecular Function: catalytic activity (GO:0003824);; Molecular Function: protein binding (GO:0005515);; Biological Process: regulation of transcription, DNA-dependent (GO:0006355);; Biological Process: tryptophan metabolic process (GO:0006568);; Biological Process: response to abiotic stimulus (GO:0009628);; Biolog…	--	Scarecrow-like protein 9 OS=Arabidopsis thaliana GN=SCL9 PE=2 SV=1	GRAS family transcription factor GN=GRAS30 OS=Populus trichocarpa (Western balsam poplar) PE=4 SV=1	PREDICTED: scarecrow-like protein 9 [Vitis vinifera]	PREDICTED: Vitis vinifera scarecrow-like protein 9 (LOC100252795), mRNA
CsGRAS5	--	--	Biological Process: tryptophan biosynthetic process (GO:0000162);; Molecular Function: sequence-specific DNA binding transcription factor activity (GO:0003700);; Molecular Function: anthranilate phosphoribosyltransferase activity (GO:0004048);; Molecular Function: signal transducer activity (GO:0004871);; Molecular Function: protein binding (GO:0005515);; Cellular Component: nucleus (GO:0005634);…	--	Scarecrow-like protein 1 OS=Arabidopsis thaliana GN=SCL1 PE=2 SV=1	GRAS family transcription factor GN=GRAS49 OS=Populus trichocarpa (Western balsam poplar) PE=4 SV=1	GRAS family transcription factor [Populus trichocarpa]	Populus trichocarpa GRAS family transcription factor (GRAS50), mRNA
CsGRAS6	--	--	Molecular Function: sequence-specific DNA binding transcription factor activity (GO:0003700);; Cellular Component: nucleus (GO:0005634);; Biological Process: regulation of transcription, DNA-dependent (GO:0006355);; Biological Process: asymmetric cell division (GO:0008356);; Cellular Component: plastid (GO:0009536);; Biological Process: gravitropism (GO:0009630);; Biological Process: response to …	--	Scarecrow-like protein 23 OS=Arabidopsis thaliana GN=SCL23 PE=1 SV=1	Putative uncharacterized protein GN=VIT_03s0017g01660 OS=Vitis vinifera (Grape) PE=4 SV=1	PREDICTED: scarecrow-like protein 23-like [Vitis vinifera]	PREDICTED: Vitis vinifera scarecrow-like protein 23-like (LOC100854772), mRNA
CsGRAS7	--	--	Biological Process: respiratory burst involved in defense response (GO:0002679);; Molecular Function: catalytic activity (GO:0003824);; Molecular Function: protein binding (GO:0005515);; Biological Process: regulation of transcription, DNA-dependent (GO:0006355);; Biological Process: tryptophan metabolic process (GO:0006568);; Biological Process: response to abiotic stimulus (GO:0009628);; Biolog…	--	Scarecrow-like protein 14 OS=Arabidopsis thaliana GN=SCL14 PE=2 SV=2	Transcription factor, putative GN=RCOM_0300300 OS=Ricinus communis (Castor bean) PE=4 SV=1	transcription factor, putative [Ricinus communis]	Ricinus communis transcription factor, putative, mRNA
CsGRAS8	--	--	Molecular Function: binding (GO:0005488);; Molecular Function: protein binding (GO:0005515);; Biological Process: regulation of transcription, DNA-dependent (GO:0006355);; Biological Process: signal transduction (GO:0007165);; Biological Process: response to light stimulus (GO:0009416);; Biological Process: anatomical structure morphogenesis (GO:0009653);; Biological Process: response to hormone …	--	Scarecrow-like protein 15 OS=Arabidopsis thaliana GN=SCL15 PE=2 SV=3	Putative uncharacterized protein GN=14.EGGPLANT.8 OS=Solanum melongena (Eggplant) PE=4 SV=1	unknown [Solanum melongena]	Solanum bulbocastanum BAC 27I18, complete sequence
CsGRAS9	--	--	Biological Process: nuclear-transcribed mRNA catabolic process (GO:0000956);; Biological Process: respiratory burst involved in defense response (GO:0002679);; Molecular Function: catalytic activity (GO:0003824);; Molecular Function: protein binding (GO:0005515);; Cellular Component: nucleus (GO:0005634);; Cellular Component: cytosol (GO:0005829);; Biological Process: regulation of transcription,…	--	Scarecrow-like protein 14 OS=Arabidopsis thaliana GN=SCL14 PE=2 SV=2	Uncharacterized protein GN=Solyc06g076280.1 OS=Solanum lycopersicum (Tomato) PE=4 SV=1	GRAS family transcription factor [Populus trichocarpa]	Vitis vinifera, whole genome shotgun sequence, contig VV78X005019.10, clone ENTAV 115
CsGRAS10	--	--	Biological Process: tryptophan biosynthetic process (GO:0000162);; Molecular Function: sequence-specific DNA binding transcription factor activity (GO:0003700);; Molecular Function: anthranilate phosphoribosyltransferase activity (GO:0004048);; Molecular Function: signal transducer activity (GO:0004871);; Molecular Function: protein binding (GO:0005515);; Cellular Component: nucleus (GO:0005634);…	--	Scarecrow-like protein 13 OS=Arabidopsis thaliana GN=SCL13 PE=2 SV=2	Putative uncharacterized protein GN=VIT_00s0463g00020 OS=Vitis vinifera (Grape) PE=4 SV=1	PREDICTED: scarecrow-like protein 13 [Vitis vinifera]	PREDICTED: Vitis vinifera scarecrow-like protein 13 (LOC100245041), mRNA
CsGRAS11	--	--	Molecular Function: sequence-specific DNA binding transcription factor activity (GO:0003700);; Molecular Function: protein binding (GO:0005515);; Cellular Component: nucleus (GO:0005634);; Biological Process: glycolysis (GO:0006096);; Biological Process: regulation of transcription, DNA-dependent (GO:0006355);; Biological Process: regulation of nitrogen utilization (GO:0006808);; Biological Proce…	K14494|0.0|pop:POPTR_719856|GRAS86	DELLA protein GAI1 OS=Vitis vinifera GN=GAI1 PE=2 SV=1	DELLA domain GRAS family transcription factor, GA insensitive (GAI), GA1-3 1 (RGA1) repressor protein GN=GRAS86 OS=Populus trichocarpa (Western balsam poplar) PE=4 SV=1	DELLA domain GRAS family transcription factor, GA insensitive (GAI), GA1-3 1 (RGA1) repressor protein [Populus trichocarpa]	Leea indica isolate V103 GAI-like protein 1 (GAI1) gene, partial cds
CsGRAS12	--	--	Biological Process: tryptophan biosynthetic process (GO:0000162);; Molecular Function: sequence-specific DNA binding transcription factor activity (GO:0003700);; Molecular Function: signal transducer activity (GO:0004871);; Cellular Component: nucleus (GO:0005634);; Biological Process: glycolysis (GO:0006096);; Biological Process: regulation of transcription, DNA-dependent (GO:0006355);; Biologic…	K14494|0.0|vvi:100253268|hypothetical protein LOC100253268	DELLA protein GAI OS=Solanum lycopersicum GN=GAI PE=2 SV=1	Putative uncharacterized protein GN=VITISV_036639 OS=Vitis vinifera (Grape) PE=4 SV=1	PREDICTED: DELLA protein GAI1-like isoform 1 [Vitis vinifera]	Vitis vinifera contig VV78X082660.9, whole genome shotgun sequence
CsGRAS13	[K]	Transcription	Molecular Function: binding (GO:0005488);; Cellular Component: mitochondrion (GO:0005739);; Cellular Component: endoplasmic reticulum (GO:0005783);; Biological Process: signal transduction (GO:0007165);; Biological Process: response to light stimulus (GO:0009416);; Biological Process: response to hormone stimulus (GO:0009725);; Biological Process: post-embryonic development (GO:0009791);; Biologi…	--	Scarecrow-like protein 6 OS=Arabidopsis thaliana GN=SCL6 PE=1 SV=1	Putative uncharacterized protein GN=VIT_14s0108g00060 OS=Vitis vinifera (Grape) PE=4 SV=1	PREDICTED: uncharacterized protein LOC100249048 [Vitis vinifera]	Vitis vinifera contig VV78X088191.10, whole genome shotgun sequence
CsGRAS14	--	--	Biological Process: tryptophan biosynthetic process (GO:0000162);; Biological Process: nuclear-transcribed mRNA catabolic process (GO:0000956);; Biological Process: respiratory burst involved in defense response (GO:0002679);; Molecular Function: sequence-specific DNA binding transcription factor activity (GO:0003700);; Molecular Function: catalytic activity (GO:0003824);; Molecular Function: sig…	--	Scarecrow-like protein 14 OS=Arabidopsis thaliana GN=SCL14 PE=2 SV=2	Uncharacterized protein GN=Solyc06g076280.1 OS=Solanum lycopersicum (Tomato) PE=4 SV=1	GRAS family transcription factor [Populus trichocarpa]	PREDICTED: Vitis vinifera scarecrow-like protein 14-like (LOC100262198), mRNA
CsGRAS15	--	--	Biological Process: tryptophan biosynthetic process (GO:0000162);; Molecular Function: sequence-specific DNA binding transcription factor activity (GO:0003700);; Molecular Function: anthranilate phosphoribosyltransferase activity (GO:0004048);; Molecular Function: signal transducer activity (GO:0004871);; Molecular Function: protein binding (GO:0005515);; Cellular Component: nucleus (GO:0005634);…	--	Scarecrow-like transcription factor PAT1 OS=Arabidopsis thaliana GN=PAT1 PE=2 SV=1	Putative uncharacterized protein GN=VIT_19s0090g01740 OS=Vitis vinifera (Grape) PE=4 SV=1	PREDICTED: scarecrow-like transcription factor PAT1-like [Vitis vinifera]	PREDICTED: Vitis vinifera scarecrow-like transcription factor PAT1-like (LOC100250258), mRNA
CsGRAS16	--	--	Molecular Function: sequence-specific DNA binding transcription factor activity (GO:0003700);; Molecular Function: protein binding (GO:0005515);; Cellular Component: nucleus (GO:0005634);; Biological Process: transcription, DNA-dependent (GO:0006351);; Biological Process: regulation of transcription, DNA-dependent (GO:0006355);; Biological Process: tryptophan metabolic process (GO:0006568);; Biol…	--	DELLA protein GAI1 OS=Vitis vinifera GN=GAI1 PE=2 SV=1	Putative uncharacterized protein GN=VIT_11s0016g04630 OS=Vitis vinifera (Grape) PE=4 SV=1	PREDICTED: DELLA protein SLR1-like [Vitis vinifera]	PREDICTED: Vitis vinifera DELLA protein SLR1-like (LOC100249084), mRNA
CsGRAS17	--	--	Biological Process: tryptophan biosynthetic process (GO:0000162);; Molecular Function: sequence-specific DNA binding transcription factor activity (GO:0003700);; Molecular Function: anthranilate phosphoribosyltransferase activity (GO:0004048);; Molecular Function: signal transducer activity (GO:0004871);; Molecular Function: protein binding (GO:0005515);; Cellular Component: nucleus (GO:0005634);…	--	Scarecrow-like protein 13 OS=Arabidopsis thaliana GN=SCL13 PE=2 SV=2	Putative uncharacterized protein GN=VIT_00s0463g00020 OS=Vitis vinifera (Grape) PE=4 SV=1	PREDICTED: scarecrow-like protein 13 [Vitis vinifera]	PREDICTED: Vitis vinifera uncharacterized LOC100256431 (LOC100256431), mRNA
CsGRAS18	--	--	Biological Process: tryptophan biosynthetic process (GO:0000162);; Molecular Function: sequence-specific DNA binding transcription factor activity (GO:0003700);; Molecular Function: anthranilate phosphoribosyltransferase activity (GO:0004048);; Molecular Function: signal transducer activity (GO:0004871);; Molecular Function: protein binding (GO:0005515);; Cellular Component: nucleus (GO:0005634);…	--	Scarecrow-like transcription factor PAT1 OS=Arabidopsis thaliana GN=PAT1 PE=2 SV=1	Putative uncharacterized protein GN=VIT_12s0057g00560 OS=Vitis vinifera (Grape) PE=4 SV=1	PREDICTED: scarecrow-like transcription factor PAT1-like [Vitis vinifera]	Populus trichocarpa GRAS family transcription factor (GRAS54), mRNA
CsGRAS19	--	--	Biological Process: microtubule cytoskeleton organization (GO:0000226);; Biological Process: cytokinesis by cell plate formation (GO:0000911);; Cellular Component: nucleus (GO:0005634);; Biological Process: regulation of transcription, DNA-dependent (GO:0006355);; Biological Process: hyperosmotic response (GO:0006972);; Biological Process: asymmetric cell division (GO:0008356);; Biological Proces…	--	Scarecrow-like protein 28 OS=Arabidopsis thaliana GN=SCL28 PE=2 SV=1	Putative uncharacterized protein GN=VIT_02s0025g04000 OS=Vitis vinifera (Grape) PE=4 SV=1	PREDICTED: scarecrow-like protein 28 [Vitis vinifera]	PREDICTED: Vitis vinifera scarecrow-like protein 28 (LOC100247949), mRNA
CsGRAS20	--	--	Molecular Function: sequence-specific DNA binding transcription factor activity (GO:0003700);; Cellular Component: nucleus (GO:0005634);; Biological Process: transcription, DNA-dependent (GO:0006351);; Biological Process: regulation of transcription, DNA-dependent (GO:0006355);; Biological Process: asymmetric cell division (GO:0008356);; Cellular Component: plastid (GO:0009536);; Biological Proce…	--	Protein SCARECROW OS=Ipomoea nil GN=SCR PE=1 SV=1	Putative uncharacterized protein GN=VIT_08s0056g00050 OS=Vitis vinifera (Grape) PE=4 SV=1	PREDICTED: protein SCARECROW-like [Vitis vinifera]	PREDICTED: Vitis vinifera protein SCARECROW-like (LOC100265598), mRNA

## Sheet: Table S7
Table S7. List of RPKM values of 20 CsGRAS genes in four tea plant cultivars.
GRAS name (C. sinensis)	RPKM
	Tea_T1	Tea_T2	Tea_T3	Tea_T4
CsGRAS1	29.584	23.376	4.30408	4.17784
CsGRAS2	7.8476	8.96348	12.7443	5.05474
CsGRAS3	10.4573	5.89906	8.29197	16.5539
CsGRAS4	13.2951	9.45142	2.25533	6.29667
CsGRAS5	64.0772	24.5181	8.92168	19.4494
CsGRAS6	22.9725	15.8984	8.58919	11.2245
CsGRAS7	84.2707	41.8917	20.0953	24.0095
CsGRAS8	16.5318	19.6226	28.3485	2.36606
CsGRAS9	94.3678	49.4918	5.6092	18.8309
CsGRAS10	14.4459	12.2133	2.59577	2.21164
CsGRAS11	37.0747	59.3653	31.8791	31.7988
CsGRAS12	33.4251	31.8846	32.4207	80.245
CsGRAS13	16.5662	12.7452	7.34875	9.30004
CsGRAS14	44.4421	29.772	9.7694	5.90975
CsGRAS15	19.5251	17.3937	14.9191	10.7755
CsGRAS16	4.21978	1.91761	2.82382	16.8693
CsGRAS17	25.1932	62.0281	9.36447	30.3694
CsGRAS18	40.8421	19.1381	8.91982	11.4086
CsGRAS19	0.905018	1.13589	0.0665272	19.1113
CsGRAS20	0.174233	0.0205013	0	10.0996
